# Supplementary material for: Evaluation of DNA barcoding reference databases for marine species in the western and central Pacific Ocean
Source: PeerJ. 2025 Jul 14;13:e19674. doi: 10.7717/peerj.19674 (PMC12269782; doi:10.7717/peerj.19674)
Supplement: Supplemental Information 1 [file peerj-13-19674-s001.csv]

	species	scientificName	scientificNameAuthorship	acceptedNameUsage	acceptedNameUsageID	taxonID	ncbi_id	is_marine	is_brackish	kingdom	phylum	class	order	family	genus	bold_id	records	synonyms	NCBI_N_Seq	BOLD_N_Seq	NCBI_N_seq_syn	BOLD_N_seq_syn	NCBI_N_seq_all	BOLD_N_seq_all	Barcode_Category	distribution
1	Abantennarius coccineus	Abantennarius coccineus	(Lesson, 1831)	Abantennarius coccineus	1605256	1605256	NA	TRUE	FALSE	Animalia	Chordata	Teleostei	Lophiiformes	Antennariidae	Abantennarius	NA	6	Abantennarius neocaledoniensis, Antennarius coccineus, Antennarius immaculatus, Antennarius leucus, Antennarius moai, Antennarius stigmaticus, Antennatus coccineus, Chironectes coccineus	26	21	0	0	26	21	Both databases	Found in all regions
2	Abantennarius drombus	Abantennarius drombus	(Jordan & Evermann, 1903)	Abantennarius drombus	1605261	1605261	NA	TRUE	FALSE	Animalia	Chordata	Teleostei	Lophiiformes	Antennariidae	Abantennarius	NA	1	Antennarius drombus, Antennarius nexilis	0	0	0	0	0	0	No barcode	Shared tropical-north
3	Abarenicola pacifica	Abarenicola pacifica	Healy & Wells, 1959	Abarenicola pacifica	326192	326192	273052	TRUE	FALSE	Animalia	Annelida	Polychaeta	NA	Arenicolidae	Abarenicola	854053	21	Error retrieving synonyms	0	0	0	0	0	0	No barcode	Distinct to north temperate
4	Abietinaria abietina	Abietinaria abietina	(Linnaeus, 1758)	Abietinaria abietina	117870	117870	308599	TRUE	NA	Animalia	Cnidaria	Hydrozoa	Leptothecata	Sertulariidae	Abietinaria	714418	8	Sertularia abietina	1	1	0	0	1	1	Both databases	Distinct to north temperate
5	Abietinaria alexanderi	Abietinaria alexanderi	Nutting, 1904	Abietinaria alexanderi	285351	285351	NA	TRUE	NA	Animalia	Cnidaria	Hydrozoa	Leptothecata	Sertulariidae	Abietinaria	NA	2	Error retrieving synonyms	0	0	0	0	0	0	No barcode	Distinct to north temperate
6	Abietinaria anguina	Abietinaria anguina	(Trask, 1857)	Abietinaria anguina	285354	285354	NA	TRUE	NA	Animalia	Cnidaria	Hydrozoa	Leptothecata	Sertulariidae	Abietinaria	NA	3	Abietinaria labrata, Abietinaria tilesii, Sertularia anguinea, Sertularia labrata, Thuiaria coei	0	0	0	0	0	0	No barcode	Distinct to north temperate
7	Abietinaria gigantea	Abietinaria gigantea	(Clark, 1877)	Abietinaria gigantea	285364	285364	NA	TRUE	FALSE	Animalia	Cnidaria	Hydrozoa	Leptothecata	Sertulariidae	Abietinaria	NA	2	Abietinaria urceolus, Sertularia gigantea, Thuiaria gigantea	0	0	0	0	0	0	No barcode	Distinct to north temperate
8	Abietinaria gracilis	Abietinaria gracilis	Nutting, 1904	Abietinaria gracilis	285365	285365	NA	TRUE	NA	Animalia	Cnidaria	Hydrozoa	Leptothecata	Sertulariidae	Abietinaria	NA	1	Thuiaria gracilis	0	0	0	0	0	0	No barcode	Distinct to north temperate
9	Abietinaria kincaidi	Abietinaria kincaidi	(Nutting, 1901)	Abietinaria kincaidi	285370	285370	NA	TRUE	NA	Animalia	Cnidaria	Hydrozoa	Leptothecata	Sertulariidae	Abietinaria	NA	2	Diphasia kincaidi, Thuiaria elegans	0	0	0	0	0	0	No barcode	Distinct to north temperate
10	Abietinaria variabilis	Abietinaria variabilis	(Clark, 1877)	Abietinaria variabilis	285382	285382	NA	TRUE	FALSE	Animalia	Cnidaria	Hydrozoa	Leptothecata	Sertulariidae	Abietinaria	NA	1	Abietinaria cartilaginea, Sertularia variabilis	3	3	0	0	3	3	Both databases	Distinct to north temperate
11	Ablennes hians	Ablennes hians	(Valenciennes, 1846)	Ablennes hians	159246	159246	129035	TRUE	TRUE	Animalia	Chordata	Teleostei	Beloniformes	Belonidae	Ablennes	13055	1	Ablenes hians, Ablennes hians pacificus, Ablennes pacificus, Athlennes hians, Belone hians, Belone maculata, Belone melanostigma, Belone schismatorhynchus, Blennes hians, Mastaccembelus melanostigma, Mastacembelus fasciatus, Tylosurus caeruleofasciatus, Tylosurus hians	26	23	0	0	26	23	Both databases	Found in all regions
12	Abludomelita klitinii	Abludomelita klitinii	Labay, 2016	Abludomelita klitinii	991108	991108	NA	TRUE	FALSE	Animalia	Arthropoda	Malacostraca	Amphipoda	Melitidae	Abludomelita	NA	1	Error retrieving synonyms	2	2	0	0	2	2	Both databases	Distinct to north temperate
13	Abludomelita rotundactyla	Abludomelita rotundactyla	(Ren, 2012)	Abludomelita rotundactyla	991107	991107	NA	TRUE	FALSE	Animalia	Arthropoda	Malacostraca	Amphipoda	Melitidae	Abludomelita	NA	2	Megamoera aequidentatum, Melita rotundactyla	0	0	0	0	0	0	No barcode	Distinct to north temperate
14	Abra soyoae	Abra soyoae	Habe, 1958	Abra soyoae	507244	507244	NA	TRUE	NA	Animalia	Mollusca	Bivalvia	Cardiida	Semelidae	Abra	NA	1	Error retrieving synonyms	0	0	0	0	0	0	No barcode	Distinct to north temperate
15	Abralia similis	Abralia similis	Okutani & Tsuchiya, 1987	Abralia similis	341841	341841	NA	TRUE	NA	Animalia	Mollusca	Cephalopoda	Oegopsida	Enoploteuthidae	Abralia	NA	4	Abralia (Pygmabralia) similis	0	0	0	0	0	0	No barcode	Shared tropical-north
16	Abraliopsis pacificus	Abraliopsis pacificus	Tsuchiya & Okutani, 1991	Abraliopsis pacificus	341853	341853	279096	TRUE	NA	Animalia	Mollusca	Cephalopoda	Oegopsida	Enoploteuthidae	Abraliopsis	NA	6	Abraliopsis (Abraliopsis) pacificus	0	0	0	0	0	0	No barcode	Distinct to north temperate
17	Abudefduf abdominalis	Abudefduf abdominalis	(Quoy & Gaimard, 1825)	Abudefduf abdominalis	254879	254879	229087	TRUE	FALSE	Animalia	Chordata	Teleostei	Ovalentaria incertae sedis	Pomacentridae	Abudefduf	NA	960	Glyphisodon abdominalis	3	2	0	0	3	2	Both databases	Shared tropical-north
18	Abudefduf bengalensis	Abudefduf bengalensis	(Bloch, 1787)	Abudefduf bengalensis	212885	212885	229088	TRUE	FALSE	Animalia	Chordata	Teleostei	Ovalentaria incertae sedis	Pomacentridae	Abudefduf	203110	1	Chaetodon bengalensis, Glyphidodon affinis, Glyphidodon bengalensis, Glyphisodon bengalensis, Glyphisodon palmeri, Labrus macrogaster	30	14	0	0	30	14	Both databases	Found in all regions
19	Abudefduf notatus	Abudefduf notatus	(Day, 1870)	Abudefduf notatus	212870	212870	229091	TRUE	FALSE	Animalia	Chordata	Teleostei	Ovalentaria incertae sedis	Pomacentridae	Abudefduf	84544	3	Abudefduf clarki, Chrysiptera paucifasciata, Glyphidodon notatus, Indoglyphidodon abbotti	5	5	0	0	5	5	Both databases	Shared tropical-north
20	Abudefduf saxatilis	Abudefduf saxatilis	(Linnaeus, 1758)	Abudefduf saxatilis	159288	159288	50731	TRUE	FALSE	Animalia	Chordata	Teleostei	Ovalentaria incertae sedis	Pomacentridae	Abudefduf	34219	1	Abudefduf ascensionis, Abudefduf marginatus, Abudefduf saxiatilis, Abudefduf sexatilis, Apogon quinquevittatus, Chaetodon marginatus, Chaetodon mauritii, Chaetodon sargoides, Chaetodon saxatilis, Glyphidodon saxatilis, Glyphisodon biniar, Glyphisodon moucharra, Glyphisodon saxatilis	46	39	0	0	46	39	Both databases	Shared tropical-north
21	Abudefduf sexfasciatus	Abudefduf sexfasciatus	(Lacepède, 1801)	Abudefduf sexfasciatus	159289	159289	80948	TRUE	FALSE	Animalia	Chordata	Teleostei	Ovalentaria incertae sedis	Pomacentridae	Abudefduf	11477	1	Abudefduf coelestinus, Glyphidodon caelestinus, Glyphisodon coelestinus, Labrus sexfasciatus	41	32	0	0	41	32	Both databases	Found in all regions
22	Abudefduf sordidus	Abudefduf sordidus	(Forsskål, 1775)	Abudefduf sordidus	212888	212888	192870	TRUE	TRUE	Animalia	Chordata	Teleostei	Ovalentaria incertae sedis	Pomacentridae	Abudefduf	11479	4	Abudefduf tridentatus, Chaetodon sordidus, Glyphidodon adenensis, Glyphidodon leucopleura, Glyphisodon geant, Glyphisodon géant, Glyphisodon gigas, Glyphisodon sordidus	42	20	0	0	42	20	Both databases	Found in all regions
23	Abudefduf vaigiensis	Abudefduf vaigiensis	(Quoy & Gaimard, 1825)	Abudefduf vaigiensis	212879	212879	192871	TRUE	FALSE	Animalia	Chordata	Teleostei	Ovalentaria incertae sedis	Pomacentridae	Abudefduf	11478	4	Abudefduf caudobimaculatus, Abudefduf quinquelineatus, Abudefduf quinquilineatus, Abudefduf vaigensis, Abudefduf vargensis, Abudefdus vaigiensis, Chaetodon tyrwhitti, Glyphisodon quadrifasciatus, Glyphisodon rahti, Glyphisodon vaigiensis	293	152	0	0	293	152	Both databases	Found in all regions
24	Abylopsis tetragona	Abylopsis tetragona	(Otto, 1823)	Abylopsis tetragona	135403	135403	316209	TRUE	NA	Animalia	Cnidaria	Hydrozoa	Siphonophorae	Abylidae	Abylopsis	461338	1	Abyla Huxleyi, Abyla pentagona, Aglaisma baerii, Aglaisma cuboides, Aglaisma gegenbauri, Aglaisma pentagonum, Aglaismoides elongata, Aglaja baerii, Calpe pentagona, Eudoxia cuboides, Eudoxia pyramis, Plethosoma crystalloides, Pseudabylopsis anomala, Pyramis tetragona	4	4	0	0	4	4	Both databases	Found in all regions
25	Abyssaster tara	Abyssaster tara	(Wood-Mason & Alcock, 1891)	Abyssaster tara	213254	213254	2109639	TRUE	FALSE	Animalia	Echinodermata	Asteroidea	Paxillosida	Porcellanasteridae	Abyssaster	NA	8	Hyphalaster tara	1	1	0	0	1	1	Both databases	Distinct to north temperate
26	Abyssobrotula galatheae	Abyssobrotula galatheae	Nielsen, 1977	Abyssobrotula galatheae	236126	236126	NA	TRUE	FALSE	Animalia	Chordata	Teleostei	Ophidiiformes	Ophidiidae	Abyssobrotula	NA	4	Error retrieving synonyms	0	0	0	0	0	0	No barcode	Shared north-south
27	Abyssocladia claviformis	Abyssocladia claviformis	Koltun, 1970	Abyssocladia claviformis	189799	189799	NA	TRUE	FALSE	Animalia	Porifera	Demospongiae	Poecilosclerida	Cladorhizidae	Abyssocladia	NA	2	Phelloderma claviforme	0	0	0	0	0	0	No barcode	Shared tropical-north
28	Abyssocladia koltuni	Abyssocladia koltuni	(Ereskovsky & Willenz, 2007)	Abyssocladia koltuni	864175	864175	NA	TRUE	FALSE	Animalia	Porifera	Demospongiae	Poecilosclerida	Cladorhizidae	Abyssocladia	NA	3	Esperiopsis koltuni	0	0	1	1	1	1	Both databases	Distinct to north temperate
29	Abyssocladia oxeata	Abyssocladia oxeata	Koltun, 1970	Abyssocladia oxeata	189800	189800	NA	TRUE	FALSE	Animalia	Porifera	Demospongiae	Poecilosclerida	Cladorhizidae	Abyssocladia	NA	1	Phelloderma oxeata	0	0	0	0	0	0	No barcode	Distinct to north temperate
30	Abyssododecas styx	Abyssododecas styx	Takeuchi, Tomikawa & Lindsay, 2016	Abyssododecas styx	1054847	1054847	NA	TRUE	FALSE	Animalia	Arthropoda	Malacostraca	Amphipoda	Caprellidae	Abyssododecas	NA	5	Error retrieving synonyms	0	0	0	0	0	0	No barcode	Distinct to north temperate
31	Abyssogena phaseoliformis	Abyssogena phaseoliformis	(Métivier, Okutani & Ohta, 1986)	Abyssogena phaseoliformis	464380	464380	1871145	TRUE	NA	Animalia	Mollusca	Bivalvia	Venerida	Vesicomyidae	Abyssogena	NA	163	Calyptogena (Ectenagena) phaseoliformis, Pleurophopsis phaseoliformis	7	2	0	0	7	2	Both databases	Distinct to north temperate
32	Abyssoniscus ovalis	Abyssoniscus ovalis	Birstein, 1971	Abyssoniscus ovalis	258637	258637	NA	TRUE	FALSE	Animalia	Arthropoda	Malacostraca	Isopoda	Haploniscidae	Abyssoniscus	NA	1	Error retrieving synonyms	0	0	0	0	0	0	No barcode	Distinct to north temperate
33	Abyssopathes lyra	Abyssopathes lyra	(Brook, 1889)	Abyssopathes lyra	289303	289303	NA	TRUE	FALSE	Animalia	Cnidaria	Anthozoa	Antipatharia	Cladopathidae	Abyssopathes	NA	6	Bathypathes (Eubathypathes) lyra, Bathypathes lyra	1	0	0	0	1	0	Only NCBI	Found in all regions
34	Abyssorchomene gerulicorbis	Abyssorchomene gerulicorbis	(Shulenberger & Barnard, 1976)	Abyssorchomene gerulicorbis	867593	867593	NA	TRUE	FALSE	Animalia	Arthropoda	Malacostraca	Amphipoda	Uristidae	Abyssorchomene	735451	4	Orchomene gerulicorbis, Orchomenella gerulicorbis	118	122	3	1	121	123	Both databases	Found in all regions
35	Abyssotrophon delicatus	Abyssotrophon delicatus	(Kuroda, 1953)	Abyssotrophon delicatus	399074	399074	NA	TRUE	NA	Animalia	Mollusca	Gastropoda	Neogastropoda	Muricidae	Abyssotrophon	NA	1	Abyssotrophon convexus, Abyssotrophon unicus, Trophonopsis delicatus	0	0	0	0	0	0	No barcode	Distinct to north temperate
36	Abyssotrophon hadalis	Abyssotrophon hadalis	(Sysoev, 1992)	Abyssotrophon hadalis	399077	399077	NA	TRUE	NA	Animalia	Mollusca	Gastropoda	Neogastropoda	Muricidae	Abyssotrophon	NA	2	Boreotrophon hadalis	0	0	0	0	0	0	No barcode	Distinct to north temperate
37	Abyssotrophon soyoae	Abyssotrophon soyoae	(Okutani, 1959)	Abyssotrophon soyoae	399081	399081	2051847	TRUE	FALSE	Animalia	Mollusca	Gastropoda	Neogastropoda	Muricidae	Abyssotrophon	NA	1	Abyssotrophon longisiphon, Abyssotrophon tricostatus, Trophonopsis soyoae	1	1	0	0	1	1	Both databases	Distinct to north temperate
38	Abyssura brevibrachia	Abyssura brevibrachia	Belyaev & Litvinova, 1976	Abyssura brevibrachia	242616	242616	NA	TRUE	FALSE	Animalia	Echinodermata	Ophiuroidea	Ophiurida	NA	Abyssura	NA	4	Error retrieving synonyms	0	0	0	0	0	0	No barcode	Distinct to north temperate
39	Acanella dispar	Acanella dispar	Bayer, 1990	Acanella dispar	286298	286298	1329528	TRUE	NA	Animalia	Cnidaria	Anthozoa	Scleralcyonacea	Keratoisididae	Acanella	514080	11	Error retrieving synonyms	3	3	0	0	3	3	Both databases	Shared tropical-north
40	Acanella weberi	Acanella weberi	Nutting, 1910	Acanella weberi	286307	286307	690965	TRUE	NA	Animalia	Cnidaria	Anthozoa	Scleralcyonacea	Keratoisididae	Acanella	514079	744	Error retrieving synonyms	3	3	0	0	3	3	Both databases	Shared tropical-north
41	Acanthascus (Acanthascus) pachyderma	Acanthascus (Acanthascus) pachyderma	Okada, 1932	Acanthascus (Acanthascus) pachyderma	171970	171970	NA	TRUE	FALSE	Animalia	Porifera	Hexactinellida	Lyssacinosida	Rossellidae	Acanthascus	NA	2	Acanthascus pachyderma	0	0	0	0	0	0	No barcode	Distinct to north temperate
42	Acanthaster planci	Acanthaster planci	(Linnaeus, 1758)	Acanthaster planci	213289	213289	133434	TRUE	FALSE	Animalia	Echinodermata	Asteroidea	Valvatida	Acanthasteridae	Acanthaster	24640	463	Acanthaster echinites, Acanthaster echinus, Acanthaster ellisi, Acanthaster ellisi pseudoplanci, Acanthaster pseudoplanci, Acanthaster solaris, Asterias echinites, Asterias echinus, Asterias planci, Asterias solaris, Echinaster ellisi, Echinaster solaris, Echinities solaris, Stellonia echinites	539	460	30	0	569	460	Both databases	Found in all regions
43	Acanthastrea echinata	Acanthastrea echinata	(Dana, 1846)	Acanthastrea echinata	207384	207384	51051	TRUE	NA	Animalia	Cnidaria	Anthozoa	Scleractinia	Lobophylliidae	Acanthastrea	29920	17	Acantastrea echinata, Acanthastraea echinata, Acanthastraea echinata var. pseudofavites, Acanthastraea echinata var. tenuisepta, Acanthastraea grandis, Acanthastraea hirsuta, Acanthastrea grandis, Acanthastrea hirsuta, Acanthastrea hirsuta var. megalostoma, Acanthastrea spinosa, Astraea (Fissicella) echinata, Astraea echinata, Astrea echinata, Favia hirsuta, Favites hirsuta, Prionastraea echinata…	27	25	0	0	27	25	Both databases	Found in all regions
44	Acanthastrea hemprichii	Acanthastrea hemprichii	(Ehrenberg, 1834)	Acanthastrea hemprichii	288878	288878	1216035	TRUE	NA	Animalia	Cnidaria	Anthozoa	Scleractinia	Lobophylliidae	Acanthastrea	648925	9	Acantastrea hemprichii, Astraea (Fissicella) hemprichii, Astraea hemprichii	5	4	0	0	5	4	Both databases	Found in all regions
45	Acanthephyra acutifrons	Acanthephyra acutifrons	Spence Bate, 1888	Acanthephyra acutifrons	158347	158347	1582863	TRUE	FALSE	Animalia	Arthropoda	Malacostraca	Decapoda	Acanthephyridae	Acanthephyra	193411	1	Error retrieving synonyms	4	3	0	0	4	3	Both databases	Found in all regions
46	Acanthephyra curtirostris	Acanthephyra curtirostris	Wood-Mason <i>in</i> Wood-Mason & Alcock, 1891	Acanthephyra curtirostris	107579	107579	576169	TRUE	FALSE	Animalia	Arthropoda	Malacostraca	Decapoda	Acanthephyridae	Acanthephyra	78428	1	Error retrieving synonyms	15	18	0	0	15	18	Both databases	Found in all regions
47	Acanthephyra eximia	Acanthephyra eximia	Smith, 1884	Acanthephyra eximia	564909	564909	727941	TRUE	FALSE	Animalia	Arthropoda	Malacostraca	Decapoda	Acanthephyridae	Acanthephyra	122173	2	Acanthephyra angusta, Acanthephyra brachytelsonis, Acanthephyra edwardsii, Acanthephyra eximea, Acanthephyra frontieri, Acanthephyra pulchra	5	6	0	0	5	6	Both databases	Found in all regions
48	Acanthephyra pelagica	Acanthephyra pelagica	(Risso, 1816)	Acanthephyra pelagica	107581	107581	342632	TRUE	FALSE	Animalia	Arthropoda	Malacostraca	Decapoda	Acanthephyridae	Acanthephyra	122174	1	Acanthephyra acanthitelsonis, Acanthephyra agassizzi, Acanthephyra agassizzi mediterranea, Acanthephyra parva multidens, Acanthephyra purpurea var. multispina, Acanthephyra rectirostris, Acanthephyra sica, Alpheus pelagicus, Ephyra Haeckelii, Ephyra pelagica	18	26	23	5	41	31	Both databases	Found in all regions
49	Acanthephyra quadrispinosa	Acanthephyra quadrispinosa	Kemp, 1939	Acanthephyra quadrispinosa	210438	210438	1582868	TRUE	FALSE	Animalia	Arthropoda	Malacostraca	Decapoda	Acanthephyridae	Acanthephyra	193412	2	Acanthephyra batei	36	1	0	0	36	1	Both databases	Found in all regions
50	Acanthephyra sibogae	Acanthephyra sibogae	De Man, 1916	Acanthephyra sibogae	514269	514269	NA	TRUE	FALSE	Animalia	Arthropoda	Malacostraca	Decapoda	Acanthephyridae	Acanthephyra	NA	1	Acanthephyra (Meningodora) sibogae	0	0	0	0	0	0	No barcode	Shared tropical-north
51	Acanthephyra smithi	Acanthephyra smithi	Kemp, 1939	Acanthephyra smithi	210432	210432	NA	TRUE	FALSE	Animalia	Arthropoda	Malacostraca	Decapoda	Acanthephyridae	Acanthephyra	NA	1	Error retrieving synonyms	3	0	0	0	3	0	Only NCBI	Found in all regions
52	Acanthocepola krusensternii	Acanthocepola krusensternii	(Temminck & Schlegel, 1845)	Acanthocepola krusensternii	278763	278763	270597	TRUE	TRUE	Animalia	Chordata	Teleostei	Eupercaria incertae sedis	Cepolidae	Acanthocepola	525579	1	Acanthocepola krusensterni, Cepola krusensternii	1	0	0	0	1	0	Only NCBI	Found in all regions
53	Acanthochitona achates	Acanthochitona achates	(A. Gould, 1859)	Acanthochitona achates	386463	386463	499953	TRUE	NA	Animalia	Mollusca	Polyplacophora	Chitonida	Acanthochitonidae	Acanthochitona	507401	7	Acanthochiton sagamicus, Chiton (Acanthochaetes) achates, Chiton (Acanthochites) achates	14	17	0	0	14	17	Both databases	Distinct to north temperate
54	Acanthochitona rubrolineata	Acanthochitona rubrolineata	(Lischke, 1873)	Acanthochitona rubrolineata	386513	386513	761904	TRUE	NA	Animalia	Mollusca	Polyplacophora	Chitonida	Acanthochitonidae	Acanthochitona	507403	2	Acanthochites subachates, Acanthochiton rubrolineatus, Chiton rubrolineatus	678	682	0	0	678	682	Both databases	Distinct to north temperate
55	Acanthochondria sixteni	Acanthochondria sixteni	(Wilson C.B., 1922)	Acanthochondria sixteni	348375	348375	NA	TRUE	FALSE	Animalia	Arthropoda	Copepoda	Cyclopoida	Chondracanthidae	Acanthochondria	NA	1	Chondracanthus sixteni	0	0	0	0	0	0	No barcode	Distinct to north temperate
56	Acanthocidaris hastigera	Acanthocidaris hastigera	A. Agassiz & H.L. Clark, 1907	Acanthocidaris hastigera	736962	736962	NA	TRUE	FALSE	Animalia	Echinodermata	Echinoidea	Cidaroida	Cidaridae	Acanthocidaris	272785	3	Acanthocidaris hastingeria	0	0	0	0	0	0	No barcode	Shared tropical-north
57	Acanthocope curticauda	Acanthocope curticauda	Birstein, 1970	Acanthocope curticauda	1299710	1299710	NA	TRUE	FALSE	Animalia	Arthropoda	Malacostraca	Isopoda	Munnopsidae	Acanthocope	NA	2	Error retrieving synonyms	0	0	0	0	0	0	No barcode	Distinct to north temperate
58	Acanthogobius elongatus	Acanthogobius elongatus	(Fang, 1942)	Acanthogobius elongatus	1014667	1014667	NA	TRUE	FALSE	Animalia	Chordata	Teleostei	Gobiiformes	Gobiidae	Acanthogobius	NA	2	Aboma elongatus, Acanthogobius elongate	0	0	0	0	0	0	No barcode	Distinct to north temperate
59	Acanthogobius lactipes	Acanthogobius lactipes	(Hilgendorf, 1879)	Acanthogobius lactipes	279477	279477	1231916	TRUE	TRUE	Animalia	Chordata	Teleostei	Gobiiformes	Gobiidae	Acanthogobius	509830	48	Aboma lactipes, Gobius lactipes	4	2	0	0	4	2	Both databases	Distinct to north temperate
60	Acantholumpenus mackayi	Acantholumpenus mackayi	(Gilbert, 1896)	Acantholumpenus mackayi	249703	249703	1049575	TRUE	TRUE	Animalia	Chordata	Teleostei	Perciformes	Stichaeidae	Acantholumpenus	477607	12	Lumpenus fowleri, Lumpenus mackayi	10	11	0	0	10	11	Both databases	Distinct to north temperate
61	Acanthonus armatus	Acanthonus armatus	Günther, 1878	Acanthonus armatus	158998	158998	1843782	TRUE	FALSE	Animalia	Chordata	Teleostei	Ophidiiformes	Ophidiidae	Acanthonus	203139	2	Acanthonus spinifer	1	1	0	0	1	1	Both databases	Found in all regions
62	Acanthopagrus schlegelii	Acanthopagrus schlegelii	(Bleeker, 1854)	Acanthopagrus schlegelii	293534	293534	72011	TRUE	TRUE	Animalia	Chordata	Teleostei	Eupercaria incertae sedis	Sparidae	Acanthopagrus	34761	7	Acanthopagrus schlegeli, Acanthopagrus schlegelii czerskii, Acanthopagrus schlegelii schlegelii, Acanthopagrus swinhonis czerskii, Chrysophrys schlegelii, Mylio macrocephalus, Pagrus macrocephalus, Sparus macrocephalus, Sparus macrocephalus czerskii, Sparus swinhonis czerskii	94	42	0	0	94	42	Both databases	Shared tropical-north
63	Acanthopathes undulata	Acanthopathes undulata	(van Pesch, 1914)	Acanthopathes undulata	289314	289314	NA	TRUE	FALSE	Animalia	Cnidaria	Anthozoa	Antipatharia	Aphanipathidae	Acanthopathes	NA	8	Antipathes (Aphanipathes) undulata, Antipathes undulata, Aphanipathes undulata	0	0	0	0	0	0	No barcode	Found in all regions
64	Acanthopsetta nadeshnyi	Acanthopsetta nadeshnyi	Schmidt, 1904	Acanthopsetta nadeshnyi	279481	279481	352243	TRUE	FALSE	Animalia	Chordata	Teleostei	Pleuronectiformes	Pleuronectidae	Acanthopsetta	NA	47	Error retrieving synonyms	2	0	0	0	2	0	Only NCBI	Distinct to north temperate
65	Acanthurus achilles	Acanthurus achilles	Shaw, 1803	Acanthurus achilles	272957	272957	753643	TRUE	FALSE	Animalia	Chordata	Teleostei	Acanthuriformes	Acanthuridae	Acanthurus	89352	271	Acanthurus achillas, Acanthurus aterrimus, Hepatus achilles, Hepatus aterrimus, Teuthis achilles, Teuthis aterrimus	7	4	0	0	7	4	Both databases	Shared tropical-north
66	Acanthurus blochii	Acanthurus blochii	Valenciennes, 1835	Acanthurus blochii	219639	219639	238050	TRUE	FALSE	Animalia	Chordata	Teleostei	Acanthuriformes	Acanthuridae	Acanthurus	89329	642	Error retrieving synonyms	15	12	0	0	15	12	Both databases	Found in all regions
67	Acanthurus dussumieri	Acanthurus dussumieri	Valenciennes, 1835	Acanthurus dussumieri	219641	219641	238051	TRUE	FALSE	Animalia	Chordata	Teleostei	Acanthuriformes	Acanthuridae	Acanthurus	10845	1	Acanthurus dussumiere, Acanthurus dussumierri, Acanthurus lamarrii, Acanthurus undulatus, Hepatus dussumieri, Rhombotides dussumieri, Rhombotides lamarrii, Teuthis dussumieri	34	25	0	0	34	25	Both databases	Found in all regions
68	Acanthurus guttatus	Acanthurus guttatus	Forster, 1801	Acanthurus guttatus	219650	219650	75013	TRUE	FALSE	Animalia	Chordata	Teleostei	Acanthuriformes	Acanthuridae	Acanthurus	89279	7	Harpurus guttatus, Hepatus guttatus, Rhombotides guttatus, Teuthis guttatus, Zabrasoma guttatus	18	9	0	0	18	9	Both databases	Found in all regions
69	Acanthurus japonicus	Acanthurus japonicus	(Schmidt, 1931)	Acanthurus japonicus	272962	272962	390296	TRUE	FALSE	Animalia	Chordata	Teleostei	Acanthuriformes	Acanthuridae	Acanthurus	47212	1	Acanthurus japonica, Acanthurus japonicas, Hepatus aliala japonicus	9	5	0	0	9	5	Both databases	Distinct to north temperate
70	Acanthurus leucopareius	Acanthurus leucopareius	(Jenkins, 1903)	Acanthurus leucopareius	219624	219624	1828454	TRUE	FALSE	Animalia	Chordata	Teleostei	Acanthuriformes	Acanthuridae	Acanthurus	495631	8	Hepatus leucopareius, Hepatus umbra, Teuthis bishopi, Teuthis leucopareius, Teuthis umbra	7	3	0	0	7	3	Both databases	Found in all regions
71	Acanthurus lineatus	Acanthurus lineatus	(Linnaeus, 1758)	Acanthurus lineatus	159582	159582	NA	TRUE	FALSE	Animalia	Chordata	Teleostei	Acanthuriformes	Acanthuridae	Acanthurus	47179	6	Acanthurus vittatus, Chaetodon lineatus, Ctenodon lineatus, Harpurus lineatus, Hepatus lineatus, Rhombotides lineatus, Teuthis lineatus	67	35	0	0	67	35	Both databases	Found in all regions
72	Acanthurus maculiceps	Acanthurus maculiceps	(Ahl, 1923)	Acanthurus maculiceps	272963	272963	2080250	TRUE	FALSE	Animalia	Chordata	Teleostei	Acanthuriformes	Acanthuridae	Acanthurus	305479	4	Hepatus maculiceps	1	0	0	0	1	0	Only NCBI	Shared tropical-north
73	Acanthurus mata	Acanthurus mata	(Cuvier, 1829)	Acanthurus mata	219651	219651	175430	TRUE	FALSE	Animalia	Chordata	Teleostei	Acanthuriformes	Acanthuridae	Acanthurus	90901	2	Acanthurus aurolineatus, Acanthurus bleekeri, Acanthurus weberi, Chaetodon mata, Chaetodon meta, Hepatus weberi	38	20	0	0	38	20	Both databases	Found in all regions
74	Acanthurus nigricans	Acanthurus nigricans	(Linnaeus, 1758)	Acanthurus nigricans	219638	219638	175431	TRUE	FALSE	Animalia	Chordata	Teleostei	Acanthuriformes	Acanthuridae	Acanthurus	64431	1	Acanthurus aliala, Acanthurus glaucoparecius, Acanthurus glaucopareius, Chaetodon nigricans, Hepatus aliala	33	16	0	0	33	16	Both databases	Found in all regions
75	Acanthurus nigrofuscus	Acanthurus nigrofuscus	(Forsskål, 1775)	Acanthurus nigrofuscus	219640	219640	12913	TRUE	FALSE	Animalia	Chordata	Teleostei	Acanthuriformes	Acanthuridae	Acanthurus	11533	3	Acanthurus fuliginosus, Acanthurus lineolatus, Acanthurus matoides, Acanthurus rubropunctatus, Chaetodon nigrofuscus, Ctenodon rubropunctatus, Hepatus fuliginosus, Hepatus lineolatus, Hepatus lucillae, Teuthis lucillae	110	71	0	0	110	71	Both databases	Found in all regions
76	Acanthurus nigroris	Acanthurus nigroris	Valenciennes, 1835	Acanthurus nigroris	219642	219642	175432	TRUE	FALSE	Animalia	Chordata	Teleostei	Acanthuriformes	Acanthuridae	Acanthurus	180465	5852	Acanthurus atramentatus, Acanthurus bipunctatus, Acanthurus nigros, Hepatus atramentatus, Teuthis atrimentatus	5	1	0	2	5	3	Both databases	Found in all regions
77	Acanthurus olivaceus	Acanthurus olivaceus	Bloch & Schneider, 1801	Acanthurus olivaceus	219625	219625	238053	TRUE	FALSE	Animalia	Chordata	Teleostei	Acanthuriformes	Acanthuridae	Acanthurus	89294	11	Acanthurus chrysosoma, Acanthurus eparai, Acanthurus eparei, Acanthurus erythromelas, Acanthurus humeralis, Acanthurus olicaceous, Ctenodon erythromelas, Harpurus paroticus, Hepatus chrysosoma, Hepatus olivaceus, Rhombotides olivaceus, Rhombotides xanthosoma, Teuthis olivaceus	31	19	0	0	31	19	Both databases	Found in all regions
78	Acanthurus thompsoni	Acanthurus thompsoni	(Fowler, 1923)	Acanthurus thompsoni	219646	219646	175434	TRUE	TRUE	Animalia	Chordata	Teleostei	Acanthuriformes	Acanthuridae	Acanthurus	89310	51	Acanthurus philippinus, Hepatus philippinus, Hepatus thompsoni, Teuthis thompsoni	13	9	0	0	13	9	Both databases	Found in all regions
79	Acanthurus triostegus	Acanthurus triostegus	(Linnaeus, 1758)	Acanthurus triostegus	219630	219630	175435	TRUE	FALSE	Animalia	Chordata	Teleostei	Acanthuriformes	Acanthuridae	Acanthurus	10789	12	Acanthurus hirudo, Acanthurus hirundo, Acanthurus pentazona, Acanthurus sandvicensis, Acanthurus subarmatus, Acanthurus triastegus, Acanthurus triostegus marquesensis, Acanthurus triostegus sandvicensis, Acanthurus triostegus triostegus, Acanthurus triostegust, Acanthurus zebra, Chaetodon couaga, Chaetodon triostegus, Harpurus fasciatus, Hepatus sandvicensis, Hepatus triostegus, Rhombotides penta…	115	86	0	0	115	86	Both databases	Found in all regions
80	Acanthurus xanthopterus	Acanthurus xanthopterus	Valenciennes, 1835	Acanthurus xanthopterus	219634	219634	75014	TRUE	FALSE	Animalia	Chordata	Teleostei	Acanthuriformes	Acanthuridae	Acanthurus	11589	3	Acanthurus crestonis, Acanthurus rasi, Acanthurus reticulatus, Hepatus aquilinus, Hepatus crestonis, Hepatus guntheri, Hepatus xanthopterus, Teuthis crestonis, Teuthis guentheri, Teuthis guentheri, Teuthis güntheri, Teuthis xanthopterus	59	42	0	0	59	42	Both databases	Found in all regions
81	Acar plicata	Acar plicata	(Dillwyn, 1817)	Acar plicata	215258	215258	173075	TRUE	FALSE	Animalia	Mollusca	Bivalvia	Arcida	Arcidae	Acar	85066	6	Acar dubia digma, Acar dubia kerma, Acar hawaiensis, Acar laysana, Arca (Byssoarca) dubia, Arca donaciformis, Arca dubia, Arca irioides, Arca plicata, Arca plicata, Barbatia (Acar) plicata, Barbatia numaensis, Barbatia plicata, Byssoarca divaricata	23	1	0	21	23	22	Both databases	Found in all regions
82	Acartia (Acanthacartia) tumida	Acartia (Acanthacartia) tumida	Willey, 1920	Acartia (Acanthacartia) tumida	346025	346025	NA	TRUE	TRUE	Animalia	Arthropoda	Copepoda	Calanoida	Acartiidae	Acartia	NA	13	Acartia tumida	0	0	0	0	0	0	No barcode	Distinct to north temperate
83	Acartia (Acartia) danae	Acartia (Acartia) danae	Giesbrecht, 1889	Acartia (Acartia) danae	346026	346026	NA	TRUE	FALSE	Animalia	Arthropoda	Copepoda	Calanoida	Acartiidae	Acartia	NA	678	Acartia danae	0	0	6	5	6	5	Both databases	Found in all regions
84	Acartia (Acartia) negligens	Acartia (Acartia) negligens	Dana, 1849	Acartia (Acartia) negligens	346030	346030	NA	TRUE	FALSE	Animalia	Arthropoda	Copepoda	Calanoida	Acartiidae	Acartia	NA	549	Acartia negligens	0	0	8	8	8	8	Both databases	Found in all regions
85	Acartia (Acartiura) clausi	Acartia (Acartiura) clausi	Giesbrecht, 1889	Acartia (Acartiura) clausi	149755	149755	NA	TRUE	FALSE	Animalia	Arthropoda	Copepoda	Calanoida	Acartiidae	Acartia	NA	62	Error retrieving synonyms	0	0	0	0	0	0	No barcode	Shared north-south
86	Acartia (Acartiura) hudsonica	Acartia (Acartiura) hudsonica	Pinhey, 1926	Acartia (Acartiura) hudsonica	149751	149751	NA	TRUE	FALSE	Animalia	Arthropoda	Copepoda	Calanoida	Acartiidae	Acartia	NA	19	Acartia clausi hudsonica, Acartia hudsonica	0	0	55	40	55	40	Both databases	Distinct to north temperate
87	Acartia (Acartiura) longiremis	Acartia (Acartiura) longiremis	(Lilljeborg, 1853)	Acartia (Acartiura) longiremis	346037	346037	NA	TRUE	FALSE	Animalia	Arthropoda	Copepoda	Calanoida	Acartiidae	Acartia	NA	531	Acartia longiremis, Calanus euchaeta, Dias longiremis, Dias longiremis spinifer	0	0	61	197	61	197	Both databases	Found in all regions
88	Acartia (Acartiura) omorii	Acartia (Acartiura) omorii	Bradford, 1976	Acartia (Acartiura) omorii	149752	149752	NA	TRUE	FALSE	Animalia	Arthropoda	Copepoda	Calanoida	Acartiidae	Acartia	NA	1062	Acartia omorii	0	0	3	3	3	3	Both databases	Distinct to north temperate
89	Acartia (Odontacartia) erythraea	Acartia (Odontacartia) erythraea erythraea	Giesbrecht, 1889	Acartia (Odontacartia) erythraea erythraea	1383454	1383454	NA	TRUE	FALSE	Animalia	Arthropoda	Copepoda	Calanoida	Acartiidae	Acartia	NA	2	Acartia (Odontacartia) erythraea, Acartia erythraea	0	0	9	9	9	9	Both databases	Shared tropical-north
90	Acartia (Odontacartia) pacifica	Acartia (Odontacartia) pacifica	Steuer, 1915	Acartia (Odontacartia) pacifica	346059	346059	NA	TRUE	TRUE	Animalia	Arthropoda	Copepoda	Calanoida	Acartiidae	Acartia	NA	2	Acartia pacifica	0	0	15	13	15	13	Both databases	Found in all regions
91	Accalathura ochotensis	Accalathura ochotensis	Nunomura, 1976	Accalathura ochotensis	258464	258464	NA	TRUE	FALSE	Animalia	Arthropoda	Malacostraca	Isopoda	Leptanthuridae	Accalathura	NA	1	Error retrieving synonyms	0	0	0	0	0	0	No barcode	Distinct to north temperate
92	Acentrogobius pflaumii	Acentrogobius pflaumii	(Bleeker, 1853)	Acentrogobius pflaumii	278785	278785	376893	TRUE	TRUE	Animalia	Chordata	Teleostei	Gobiiformes	Gobiidae	Acentrogobius	211575	1	Acanthogobius pflaumi, Acentrogobius pflaumi, Amoya pflaumi, Amoya pflaumii, Gobius pflaumii, Rhinogobius pflaumi	48	22	0	0	48	22	Both databases	Shared north-south
93	Acentrogobius virgatulus	Acentrogobius virgatulus	(Jordan & Snyder, 1901)	Acentrogobius virgatulus	1495508	1495508	NA	TRUE	TRUE	Animalia	Chordata	Teleostei	Gobiiformes	Gobiidae	Acentrogobius	NA	1	Ctenogobius virgatulus	0	0	0	0	0	0	No barcode	Distinct to north temperate
94	Aceroides (Aceroides) latipes	Aceroides (Aceroides) latipes	(G.O. Sars, 1883)	Aceroides (Aceroides) latipes	102866	102866	NA	TRUE	FALSE	Animalia	Arthropoda	Malacostraca	Amphipoda	Oedicerotidae	Aceroides	NA	1	Aceroides (Aceroides) latipes latipes, Aceroides distinguendus, Halicreion latipes	0	0	0	0	0	0	No barcode	Distinct to north temperate
95	Acesta goliath	Acesta goliath	(G. B. Sowerby III, 1883)	Acesta goliath	505419	505419	NA	TRUE	NA	Animalia	Mollusca	Bivalvia	Limida	Limidae	Acesta	NA	2	Acesta (Acesta) goliath, Lima (Acesta) goliath, Lima goliath	0	0	0	0	0	0	No barcode	Distinct to north temperate
96	Acharax johnsoni	Acharax johnsoni	(Dall, 1891)	Acharax johnsoni	293239	293239	1825698	TRUE	FALSE	Animalia	Mollusca	Bivalvia	Solemyida	Solemyidae	Acharax	600741	10	Solemya (Acharax) agassizii, Solemya (Acharax) tibai, Solemya agassizii, Solemya johnsoni, Solemya tibai, Solemya tokunagai, Solemya tokunagai elongata, Solenomya tokunagai, Solenomya tokunagai elongata	3	3	0	0	3	3	Both databases	Shared tropical-north
97	Achramorpha diomediae	Achramorpha diomediae	Hôzawa, 1918	Achramorpha diomediae	164188	164188	NA	TRUE	FALSE	Animalia	Porifera	Calcarea	Leucosolenida	Achramorphidae	Achramorpha	NA	3	Error retrieving synonyms	0	0	0	0	0	0	No barcode	Distinct to north temperate
98	Acidostoma pectinata	Acidostoma pectinata	Gurjanova, 1962	Acidostoma pectinata	422950	422950	NA	TRUE	FALSE	Animalia	Arthropoda	Malacostraca	Amphipoda	Acidostomatidae	Acidostoma	NA	1	Error retrieving synonyms	0	0	0	0	0	0	No barcode	Distinct to north temperate
99	Acila divaricata	Acila divaricata	(Hinds, 1843)	Acila divaricata	506569	506569	1387481	TRUE	NA	Animalia	Mollusca	Bivalvia	Nuculida	Nuculidae	Acila	648957	1	Acila (Acila) divaricata, Acila (Acila) vengeriana, Acila divaricata balabacensis, Nucula (Acila) divaricata, Nucula divaricata	5	5	0	0	5	5	Both databases	Distinct to north temperate
100	Acila insignis	Acila insignis	(A. Gould, 1861)	Acila insignis	506567	506567	500988	TRUE	FALSE	Animalia	Mollusca	Bivalvia	Nuculida	Nuculidae	Acila	794844	3	Acila (Truncacila) insignis, Nucula (Acila) insignis, Nucula (Acila) japonica, Nucula insignis, Nucula japonica	1	1	0	0	1	1	Both databases	Distinct to north temperate
101	Acmaea mitra	Acmaea mitra	Rathke, 1833	Acmaea mitra	456582	456582	119162	TRUE	FALSE	Animalia	Mollusca	Gastropoda	NA	Acmaeidae	Acmaea	33165	15	Scurria mitra	17	24	0	0	17	24	Both databases	Distinct to north temperate
102	Acmostomum mecznikowski	Acmostomum mecznikowski	Kulinitch, 1973	Acmostomum mecznikowski	480483	480483	NA	TRUE	NA	Animalia	Platyhelminthes	NA	Prolecithophora	Plagiostomidae	Acmostomum	NA	1	Error retrieving synonyms	0	0	0	0	0	0	No barcode	Distinct to north temperate
103	Acrocalanus gibber	Acrocalanus gibber	Giesbrecht, 1888	Acrocalanus gibber	104645	104645	1281423	TRUE	FALSE	Animalia	Arthropoda	Copepoda	Calanoida	Paracalanidae	Acrocalanus	349760	18	Error retrieving synonyms	2	5	0	0	2	5	Both databases	Found in all regions
104	Acrocalanus gracilis	Acrocalanus gracilis	Giesbrecht, 1888	Acrocalanus gracilis	220838	220838	1281424	TRUE	FALSE	Animalia	Arthropoda	Copepoda	Calanoida	Paracalanidae	Acrocalanus	668271	329	Error retrieving synonyms	2	2	0	0	2	2	Both databases	Found in all regions
105	Acrocalanus longicornis	Acrocalanus longicornis	Giesbrecht, 1888	Acrocalanus longicornis	104646	104646	1281425	TRUE	FALSE	Animalia	Arthropoda	Copepoda	Calanoida	Paracalanidae	Acrocalanus	675519	201	Error retrieving synonyms	2	2	0	0	2	2	Both databases	Found in all regions
106	Acrocalanus monachus	Acrocalanus monachus	Giesbrecht, 1888	Acrocalanus monachus	220839	220839	544701	TRUE	FALSE	Animalia	Arthropoda	Copepoda	Calanoida	Paracalanidae	Acrocalanus	211872	39	Error retrieving synonyms	2	2	0	0	2	2	Both databases	Found in all regions
107	Acrocirrus muroranensis	Acrocirrus muroranensis	Okuda, 1934	Acrocirrus muroranensis	326215	326215	NA	TRUE	FALSE	Animalia	Annelida	Polychaeta	Terebellida	Acrocirridae	Acrocirrus	NA	1	Error retrieving synonyms	0	0	0	0	0	0	No barcode	Distinct to north temperate
108	Acrocirrus uchidai	Acrocirrus uchidai	Okuda, 1934	Acrocirrus uchidai	326218	326218	NA	TRUE	FALSE	Animalia	Annelida	Polychaeta	Terebellida	Acrocirridae	Acrocirrus	NA	1	Error retrieving synonyms	0	0	0	0	0	0	No barcode	Distinct to north temperate
109	Acrocirrus validus	Acrocirrus validus	Marenzeller, 1879	Acrocirrus validus	326219	326219	641370	TRUE	FALSE	Animalia	Annelida	Polychaeta	Terebellida	Acrocirridae	Acrocirrus	304526	4	Error retrieving synonyms	1	1	0	0	1	1	Both databases	Distinct to north temperate
110	Acromycter nezumi	Acromycter nezumi	(Asano, 1958)	Acromycter nezumi	275423	275423	1642172	TRUE	FALSE	Animalia	Chordata	Teleostei	Anguilliformes	Congridae	Acromycter	NA	10	Promyllantor nezumi	1	0	0	0	1	0	Only NCBI	Distinct to north temperate
111	Acropora abrotanoides	Acropora abrotanoides	(Lamarck, 1816)	Acropora abrotanoides	207083	207083	676057	TRUE	NA	Animalia	Cnidaria	Anthozoa	Scleractinia	Acroporidae	Acropora	85298	13	Acropora (Acropora) abrotanoides, Acropora (Acropora) danai, Acropora (Eumadrepora) abrotanoides, Acropora (Eumadrepora) tutuilensis, Acropora danai, Acropora erythraea, Acropora irregularis, Acropora mangarevensis, Acropora rotumana, Acropora tutuilensis, Heteropora abrotanoides, Madrepora (Eumadrepora) abrotanoides, Madrepora (Eumadrepora) crassa, Madrepora (Eumadrepora) danae, Madrepora (Eumad…	0	0	0	0	0	0	No barcode	Found in all regions
112	Acropora aculeus	Acropora aculeus	(Dana, 1846)	Acropora aculeus	206991	206991	287157	TRUE	NA	Animalia	Cnidaria	Anthozoa	Scleractinia	Acroporidae	Acropora	747628	2	Acropora (Acropora) aculeus, Acropora (Polystachys) aculeus, Madrepora (Polystachys) aculeus, Madrepora aculeus	0	2	0	0	0	2	Only BOLD	Found in all regions
113	Acropora acuminata	Acropora acuminata	(Verrill, 1864)	Acropora acuminata	207020	207020	367763	TRUE	NA	Animalia	Cnidaria	Anthozoa	Scleractinia	Acroporidae	Acropora	NA	1	Acropora (Acropora) acuminata, Acropora diffusa, Madrepora (Eumadrepora) acuminata, Madrepora (Eumadrepora) nigra, Madrepora (Polystachys) diffusa, Madrepora acuminata, Madrepora diffusa, Madrepora nigra	2	2	0	0	2	2	Both databases	Found in all regions
114	Acropora anthocercis	Acropora anthocercis	(Brook, 1893)	Acropora anthocercis	207024	207024	117777	TRUE	NA	Animalia	Cnidaria	Anthozoa	Scleractinia	Acroporidae	Acropora	NA	3	Acropora (Acropora) anthocercis, Acropora (Polystachys) anthocercis, Madrepora (Polystachys) anthocercis, Madrepora anthocercis, Madrepora coronata	2	2	0	0	2	2	Both databases	Found in all regions
115	Acropora austera	Acropora austera	(Dana, 1846)	Acropora austera	207052	207052	117779	TRUE	NA	Animalia	Cnidaria	Anthozoa	Scleractinia	Acroporidae	Acropora	85343	1	Acropora (Acropora) austera, Acropora parahemprichii, Madrepora (Eumadrepora) austera, Madrepora austera	0	0	0	0	0	0	No barcode	Found in all regions
116	Acropora carduus	Acropora carduus	(Dana, 1846)	Acropora carduus	288189	288189	513057	TRUE	NA	Animalia	Cnidaria	Anthozoa	Scleractinia	Acroporidae	Acropora	NA	1	Acropora (Acropora) carduus, Acropora (Rhabdocyathus) carduus, Acropora prolixa, Madrepora (Rhabdocyathus) carduus, Madrepora carduus, Madrepora prolixa	1	1	0	0	1	1	Both databases	Shared tropical-north
117	Acropora cerealis	Acropora cerealis	(Dana, 1846)	Acropora cerealis	207016	207016	89338	TRUE	NA	Animalia	Cnidaria	Anthozoa	Scleractinia	Acroporidae	Acropora	386565	4	Acropora (Acropora) cerealis, Acropora (Polystachys) cerealis, Acropora cymbicyathus, Acropora histrix, Acropora hystrix, Acropora tizardi, Madrepora (Polystachys) cerealis, Madrepora (Polystachys) cymbicyathus, Madrepora (Polystachys) tizardi, Madrepora (Polystachys) tizardi var. baeocyathus, Madrepora (Rhabdocyathus) hystrix, Madrepora cerealis, Madrepora cymbicyathus, Madrepora hystrix, Madrep…	2	2	0	0	2	2	Both databases	Found in all regions
118	Acropora cytherea	Acropora cytherea	(Dana, 1846)	Acropora cytherea	207095	207095	46686	TRUE	NA	Animalia	Cnidaria	Anthozoa	Scleractinia	Acroporidae	Acropora	NA	4	Acropora (Acropora) cytherea, Acropora (Polystachys) arcuata, Acropora (Polystachys) corymbosa, Acropora arcuata, Acropora armata, Acropora cytherella, Acropora efflorescens, Acropora reticulata, Acropora symmetrica, Madrepora (Eumadrepora) efflorescens, Madrepora (Odonthocyathus) reticulata, Madrepora (Odonthocyathus) reticulata var. cuspidata, Madrepora (Polystachys) arcuata, Madrepora (Polysta…	1	1	0	0	1	1	Both databases	Found in all regions
119	Acropora dendrum	Acropora dendrum	(Bassett-Smith, 1890)	Acropora dendrum	288195	288195	513062	TRUE	NA	Animalia	Cnidaria	Anthozoa	Scleractinia	Acroporidae	Acropora	NA	1	Acropora (Acropora) dendrum, Madrepora (Polystachys) dendrum, Madrepora dendrum	1	1	0	0	1	1	Both databases	Found in all regions
120	Acropora digitifera	Acropora digitifera	(Dana, 1846)	Acropora digitifera	207045	207045	70779	TRUE	NA	Animalia	Cnidaria	Anthozoa	Scleractinia	Acroporidae	Acropora	648961	3	Acropora (Acropora) digitifera, Acropora (Acropora) wardii, Acropora (Tylopora) digitifera, Acropora (Tylopora) leptocyathus, Acropora baeodactyla, Acropora brevicollis, Acropora leptocyathus, Acropora pyramidalis, Acropora schmitti, Acropora wardi, Acropora wardii, Madrepora (Polystachys) digitifera, Madrepora (Tylopora) baeodactyla, Madrepora (Tylopora) brevicollis, Madrepora (Tylopora) brevico…	6	7	0	0	6	7	Both databases	Found in all regions
121	Acropora divaricata	Acropora divaricata	(Dana, 1846)	Acropora divaricata	207106	207106	117776	TRUE	NA	Animalia	Cnidaria	Anthozoa	Scleractinia	Acroporidae	Acropora	386561	1	Acropora (Acropora) divaricata, Acropora tenuispicata, Madrepora (Eumadrepora) divaricata, Madrepora (Eumadrepora) scabrosa, Madrepora (Polystachys) tenuispicata, Madrepora divaricata, Madrepora scabrosa, Madrepora tenuispicata	9	7	0	0	9	7	Both databases	Found in all regions
122	Acropora donei	Acropora donei	Veron & Wallace, 1984	Acropora donei	288198	288198	34495	TRUE	NA	Animalia	Cnidaria	Anthozoa	Scleractinia	Acroporidae	Acropora	NA	5	Acropora (Acropora) donei	1	1	0	0	1	1	Both databases	Found in all regions
123	Acropora eurystoma	Acropora eurystoma	(Klunzinger, 1879)	Acropora eurystoma	207108	207108	526283	TRUE	NA	Animalia	Cnidaria	Anthozoa	Scleractinia	Acroporidae	Acropora	NA	1	Acropora (Acropora) eurystoma, Acropora (Tylopora) pagoensis, Acropora pagoensis, Madrepora (Tylopora) eurystoma, Madrepora (Tylopora) eurystoma var. parvula, Madrepora eurystoma, Madrepora eurystoma var. parvula	0	0	0	0	0	0	No barcode	Shared tropical-north
124	Acropora gemmifera	Acropora gemmifera	(Brook, 1892)	Acropora gemmifera	207097	207097	70780	TRUE	NA	Animalia	Cnidaria	Anthozoa	Scleractinia	Acroporidae	Acropora	NA	11	Acropora (Acropora) gemmifera, Acropora (Tylopora) gemmifera, Acropora (Tylopora) scherzeriana, Acropora scherzeriana, Madrepora (Tylopora) australis, Madrepora (Tylopora) gemmifera, Madrepora (Tylopora) scherzeriana, Madrepora (Tylopora) scherzeriana var. spongiosa, Madrepora australis, Madrepora gemmifera, Madrepora pallida, Madrepora scherzeriana, Madrepora scherzeriana var. spongiosa, Madrepo…	4	2	0	0	4	2	Both databases	Found in all regions
125	Acropora glauca	Acropora glauca	(Brook, 1893)	Acropora glauca	207017	207017	1869258	TRUE	NA	Animalia	Cnidaria	Anthozoa	Scleractinia	Acroporidae	Acropora	NA	1	Acropora (Acropora) glauca, Madrepora (Conocyathus) glauca, Madrepora glauca	1	1	0	0	1	1	Both databases	Found in all regions
126	Acropora grandis	Acropora grandis	(Brook, 1892)	Acropora grandis	207031	207031	156434	TRUE	NA	Animalia	Cnidaria	Anthozoa	Scleractinia	Acroporidae	Acropora	390605	1	Acropora (Acropora) grandis, Acropora dispar, Madrepora (Eumadrepora) grandis, Madrepora grandis	0	1	0	0	0	1	Only BOLD	Found in all regions
127	Acropora granulosa	Acropora granulosa	(Milne Edwards, 1860)	Acropora granulosa	207093	207093	513066	TRUE	NA	Animalia	Cnidaria	Anthozoa	Scleractinia	Acroporidae	Acropora	85331	2	Acropora (Acropora) granulosa, Acropora clavigera, Madrepora (Rhabdocyathus) clavigera, Madrepora (Trachylopora) granulosa, Madrepora clavigera, Madrepora granulosa	1	1	0	0	1	1	Both databases	Found in all regions
128	Acropora hemprichii	Acropora hemprichii	(Ehrenberg, 1834)	Acropora hemprichii	288207	288207	213635	TRUE	NA	Animalia	Cnidaria	Anthozoa	Scleractinia	Acroporidae	Acropora	NA	1	Acropora (Acropora) hemprichii, Acropora (Rhabdocyathus) hemprichi, Acropora hemprichi, Heteropora hemprichii, Madrepora (Rhabdocyathus) hemprichi, Madrepora (Rhabdocyathus) hemprichi var. depressa, Madrepora (Rhabdocyathus) hemprichi var. fortis, Madrepora (Rhabdocyathus) hemprichi var. obtusata, Madrepora hemprichi, Madrepora hemprichi var. depressa, Madrepora hemprichi var. fortis, Madrepora h…	2	2	0	0	2	2	Both databases	Distinct to north temperate
129	Acropora horrida	Acropora horrida	(Dana, 1846)	Acropora horrida	207006	207006	513067	TRUE	NA	Animalia	Cnidaria	Anthozoa	Scleractinia	Acroporidae	Acropora	405353	2	Acropora (Acropora) horrida, Acropora (Distichocyathus) angulata, Acropora (Distichocyathus) parilis, Acropora angulata, Acropora parilis, Acropora sekiseiensis, Acropora tylostoma, Heteropora tylostoma, Madrepora (Distichocyathus) angulata, Madrepora (Distichocyathus) inermis, Madrepora (Distichocyathus) parilis, Madrepora (Eumadrepora) tylostoma, Madrepora (Trachylopora) horrida, Madrepora angu…	1	4	0	0	1	4	Both databases	Found in all regions
130	Acropora humilis	Acropora humilis	(Dana, 1846)	Acropora humilis	207094	207094	46687	TRUE	NA	Animalia	Cnidaria	Anthozoa	Scleractinia	Acroporidae	Acropora	85303	11	Acropora (Acropora) humilis, Acropora (Acropora) ocellata, Acropora (Lepidocyathus) obscura, Acropora (Tylopora) ocellata, Acropora fruticosa, Acropora guppyi, Acropora obscura, Acropora ocellata, Acropora spectabilis, Madrepora (Lepidocyathus) obscura, Madrepora (Tylopora) fruticosa, Madrepora (Tylopora) guppyi, Madrepora (Tylopora) humilis, Madrepora (Tylopora) ocellata, Madrepora (Tylopora) sp…	1	5	0	0	1	5	Both databases	Found in all regions
131	Acropora intermedia	Acropora intermedia	(Brook, 1891)	Acropora intermedia	207035	207035	114500	TRUE	NA	Animalia	Cnidaria	Anthozoa	Scleractinia	Acroporidae	Acropora	390614	2	Acropora (Acropora) intermedia, Acropora eminens, Acropora vanderhorsti, Madrepora (Eumadrepora) intermedia, Madrepora intermedia, Madrepora repens	2	4	0	0	2	4	Both databases	Found in all regions
132	Acropora kirstyae	Acropora kirstyae	Veron & Wallace, 1984	Acropora kirstyae	288215	288215	513070	TRUE	NA	Animalia	Cnidaria	Anthozoa	Scleractinia	Acroporidae	Acropora	NA	1	Acropora (Acropora) kirstyae	0	0	0	0	0	0	No barcode	Shared tropical-north
133	Acropora latistella	Acropora latistella	(Brook, 1892)	Acropora latistella	207039	207039	6129	TRUE	NA	Animalia	Cnidaria	Anthozoa	Scleractinia	Acroporidae	Acropora	NA	4	Acropora (Acropora) latistella, Acropora imperfecta, Acropora loricata, Acropora loricata var. distorta, Acropora patula, Madrepora (Polystachys) latistella, Madrepora (Polystachys) patula, Madrepora latistella, Madrepora patula	1	1	0	0	1	1	Both databases	Found in all regions
134	Acropora listeri	Acropora listeri	(Brook, 1893)	Acropora listeri	207057	207057	156435	TRUE	NA	Animalia	Cnidaria	Anthozoa	Scleractinia	Acroporidae	Acropora	NA	1	Acropora (Acropora) listeri, Acropora (Eumadrepora) listeri, Madrepora (Eumadrepora) listeri, Madrepora (Eumadrepora) listeri var. conica, Madrepora listeri, Madrepora listeri var. conica	0	0	0	0	0	0	No barcode	Found in all regions
135	Acropora longicyathus	Acropora longicyathus	(Milne Edwards, 1860)	Acropora longicyathus	207114	207114	55975	TRUE	NA	Animalia	Cnidaria	Anthozoa	Scleractinia	Acroporidae	Acropora	NA	1	Acropora (Acropora) longicyathus, Acropora (Rhabdocyathus) syringodes, Acropora navini, Acropora syringodes, Madrepora (Rhabdocyathus) syringodes, Madrepora (Trachylopora) longicyathus, Madrepora longicyathus, Madrepora syringodes	0	0	0	0	0	0	No barcode	Found in all regions
136	Acropora lutkeni	Acropora lutkeni	Crossland, 1952	Acropora lutkeni	206994	206994	513072	TRUE	NA	Animalia	Cnidaria	Anthozoa	Scleractinia	Acroporidae	Acropora	85282	4	Acropora (Acropora) lutkeni	6	6	0	0	6	6	Both databases	Found in all regions
137	Acropora microclados	Acropora microclados	(Ehrenberg, 1834)	Acropora microclados	207101	207101	513073	TRUE	NA	Animalia	Cnidaria	Anthozoa	Scleractinia	Acroporidae	Acropora	NA	1	Acropora (Acropora) microclados, Acropora assimilis, Acropora microcladose, Heteropora corymbosa, Heteropora microclados, Madrepora (Polystachys) assimilis, Madrepora (Polystachys) microclados, Madrepora assimilis, Madrepora microclados	3	3	0	0	3	3	Both databases	Found in all regions
138	Acropora microphthalma	Acropora microphthalma	(Verrill, 1869)	Acropora microphthalma	207046	207046	156436	TRUE	NA	Animalia	Cnidaria	Anthozoa	Scleractinia	Acroporidae	Acropora	NA	1	Acropora (Acropora) microphthalma, Acropora inermis, Madrepora (Conocyathus) microphthalma, Madrepora microphthalma	3	3	0	0	3	3	Both databases	Found in all regions
139	Acropora monticulosa	Acropora monticulosa	(Brüggemann, 1879)	Acropora monticulosa	207103	207103	209514	TRUE	NA	Animalia	Cnidaria	Anthozoa	Scleractinia	Acroporidae	Acropora	NA	7	Acropora (Acropora) monticulosa, Madrepora (Lepidocyathus) monticulosa, Madrepora monticulosa	0	0	0	0	0	0	No barcode	Shared tropical-north
140	Acropora muricata	Acropora muricata	(Linnaeus, 1758)	Acropora muricata	207007	207007	159855	TRUE	NA	Animalia	Cnidaria	Anthozoa	Scleractinia	Acroporidae	Acropora	648962	6	Acropora (Acropora) formosa, Acropora (Acropora) muricata, Acropora (Acropora) virgata, Acropora (Eumadrepora) arbuscula, Acropora (Eumadrepora) formosa, Acropora (Eumadrepora) formosa gracilis, Acropora (Eumadrepora) formosa var. brachiata, Acropora (Eumadrepora) formosa var. gracilis, Acropora (Eumadrepora) gracilis, Acropora (Eumadrepora) muricata, Acropora arbuscula, Acropora brachiata, Acrop…	5	6	1	3	6	9	Both databases	Found in all regions
141	Acropora nana	Acropora nana	(Studer, 1879)	Acropora nana	207100	207100	513074	TRUE	NA	Animalia	Cnidaria	Anthozoa	Scleractinia	Acroporidae	Acropora	NA	5	Acropora (Acropora) azurea, Acropora (Acropora) nana, Acropora azurea, Madrepora (Polystachys) nana, Madrepora nana	8	8	0	0	8	8	Both databases	Found in all regions
142	Acropora nasuta	Acropora nasuta	(Dana, 1846)	Acropora nasuta	207009	207009	70778	TRUE	NA	Animalia	Cnidaria	Anthozoa	Scleractinia	Acroporidae	Acropora	85289	56	Acropora (Acropora) nasuta, Acropora canaliculata, Acropora diomedeae, Acropora nasuta var. crassilabia, Madrepora (Polystachys) nasuta, Madrepora (Tylopora) canaliculata, Madrepora canaliculata, Madrepora nasuta, Madrepora nasuta var. crassilabia	2	4	0	0	2	4	Both databases	Found in all regions
143	Acropora palmerae	Acropora palmerae	Wells, 1954	Acropora palmerae	207049	207049	117926	TRUE	NA	Animalia	Cnidaria	Anthozoa	Scleractinia	Acroporidae	Acropora	85300	1	Acropora (Acropora) palmerae, Acropora minuta, Acropora palamrae	0	0	0	0	0	0	No barcode	Found in all regions
144	Acropora paniculata	Acropora paniculata	Verrill, 1902	Acropora paniculata	207008	207008	1917239	TRUE	NA	Animalia	Cnidaria	Anthozoa	Scleractinia	Acroporidae	Acropora	NA	4	Acropora (Acropora) paniculata	1	1	0	0	1	1	Both databases	Shared tropical-north
145	Acropora polystoma	Acropora polystoma	(Brook, 1891)	Acropora polystoma	207050	207050	513076	TRUE	NA	Animalia	Cnidaria	Anthozoa	Scleractinia	Acroporidae	Acropora	NA	1	Acropora (Acropora) polystoma, Acropora massawensis, Madrepora (Polystachys) polystoma, Madrepora polystoma	1	1	0	0	1	1	Both databases	Found in all regions
146	Acropora pulchra	Acropora pulchra	(Brook, 1891)	Acropora pulchra	207015	207015	140239	TRUE	NA	Animalia	Cnidaria	Anthozoa	Scleractinia	Acroporidae	Acropora	NA	3	Acropora (Acropora) pulchra, Acropora (Eumadrepora) pulchra, Acropora (Eumadrepora) pulchra var. alveolata, Acropora pulchra var. alveolata, Acropora stricta, Madrepora (Eumadrepora) pulchra, Madrepora (Eumadrepora) pulchra var. alveolata, Madrepora (Eumadrepora) pulchra var. stricta, Madrepora pulchra, Madrepora pulchra var. alveolata	1	1	0	0	1	1	Both databases	Found in all regions
147	Acropora retusa	Acropora retusa	(Dana, 1846)	Acropora retusa	430653	430653	421500	TRUE	NA	Animalia	Cnidaria	Anthozoa	Scleractinia	Acroporidae	Acropora	85332	8	Acropora (Acropora) retusa, Acropora pocilloporina, Madrepora (Polystachys) retusa, Madrepora retusa	0	0	0	0	0	0	No barcode	Shared tropical-north
148	Acropora robusta	Acropora robusta	(Dana, 1846)	Acropora robusta	207000	207000	676058	TRUE	NA	Animalia	Cnidaria	Anthozoa	Scleractinia	Acroporidae	Acropora	655754	5	Acropora (Acropora) nobilis, Acropora (Acropora) robusta, Acropora (Eumadrepora) decipiens, Acropora (Eumadrepora) pacifica, Acropora (Eumadrepora) smithi, Acropora (Isopora) nobilis, Acropora (Tylopora) canalis, Acropora (Tylopora) nobilis, Acropora canalis, Acropora conigera, Acropora cuspidata, Acropora cyclopea, Acropora decipiens, Acropora nobilis, Acropora nobilis var. robusta, Acropora pac…	6	3	0	0	6	3	Both databases	Found in all regions
149	Acropora secale	Acropora secale	(Studer, 1878)	Acropora secale	207080	207080	117784	TRUE	NA	Animalia	Cnidaria	Anthozoa	Scleractinia	Acroporidae	Acropora	NA	2	Acropora (Acropora) quelchi, Acropora (Acropora) secale, Acropora (Polystachys) quelchi, Acropora (Polystachys) quelchi var. paradoxa, Acropora concinna, Acropora diversa, Acropora otteri, Acropora quelchi, Madrepora (Conocyathus) concinna, Madrepora (Conocyathus) violacea, Madrepora (Polystachys) quelchi, Madrepora (Polystachys) quelchi var. paradoxa, Madrepora (Polystachys) secale, Madrepora (T…	1	1	0	0	1	1	Both databases	Found in all regions
150	Acropora subulata	Acropora subulata	(Dana, 1846)	Acropora subulata	368478	368478	NA	TRUE	NA	Animalia	Cnidaria	Anthozoa	Scleractinia	Acroporidae	Acropora	NA	1	Acropora (Acropora) subulata, Acropora (Lepidocyathus) subulata, Madrepora (Lepidocyathus) subulata, Madrepora (Polystachys) frondosa, Madrepora frondosa, Madrepora subulata	0	0	0	0	0	0	No barcode	Found in all regions
151	Acropora valida	Acropora valida	(Dana, 1846)	Acropora valida	207072	207072	55976	TRUE	NA	Animalia	Cnidaria	Anthozoa	Scleractinia	Acroporidae	Acropora	85322	16	Acropora (Acropora) valida, Acropora (Polystachys) dissimilis, Acropora (Rhabdocyathus) valida, Acropora (Rhabdocyathus) variabilis, Acropora calamaria, Acropora dissimilis, Acropora excelsa, Acropora parapharaonis, Acropora variabilis, Acropora variabilis var. pachyclados, Madrepora (Conocyathus) tumida, Madrepora (Conocyathus) valida, Madrepora (Conocyathus) valida var. digitata, Madrepora (Con…	11	11	0	0	11	11	Both databases	Found in all regions
152	Acropora vaughani	Acropora vaughani	Wells, 1954	Acropora vaughani	288262	288262	117785	TRUE	NA	Animalia	Cnidaria	Anthozoa	Scleractinia	Acroporidae	Acropora	NA	1	Acropora (Acropora) vaughani	0	0	0	0	0	0	No barcode	Found in all regions
153	Acropora verweyi	Acropora verweyi	Veron & Wallace, 1984	Acropora verweyi	288263	288263	117780	TRUE	NA	Animalia	Cnidaria	Anthozoa	Scleractinia	Acroporidae	Acropora	NA	5	Acropora (Acropora) verweyi	1	1	0	0	1	1	Both databases	Found in all regions
154	Acropora willisae	Acropora willisae	Veron & Wallace, 1984	Acropora willisae	288266	288266	1886489	TRUE	NA	Animalia	Cnidaria	Anthozoa	Scleractinia	Acroporidae	Acropora	NA	3	Acropora (Acropora) willisae	1	1	0	0	1	1	Both databases	Found in all regions
155	Acropora yongei	Acropora yongei	Veron & Wallace, 1984	Acropora yongei	207032	207032	117778	TRUE	NA	Animalia	Cnidaria	Anthozoa	Scleractinia	Acroporidae	Acropora	648963	9	Acropora (Acropora) yongei	0	2	0	0	0	2	Only BOLD	Found in all regions
156	Acrosterigma burchardi	Acrosterigma burchardi	(Dunker, 1877)	Acrosterigma burchardi	381163	381163	NA	TRUE	FALSE	Animalia	Mollusca	Bivalvia	Cardiida	Cardiidae	Acrosterigma	NA	1	Cardium burchardti	0	0	0	0	0	0	No barcode	Distinct to north temperate
157	Acrosterigma maculosum	Acrosterigma maculosum maculosum	(W. Wood, 1815)	Acrosterigma maculosum maculosum	519467	519467	NA	TRUE	FALSE	Animalia	Mollusca	Bivalvia	Cardiida	Cardiidae	Acrosterigma	NA	1	Error retrieving synonyms	0	0	0	0	0	0	No barcode	Found in all regions
158	Acryptolaria conferta	Acryptolaria conferta	(Allman, 1877)	Acryptolaria conferta	117679	117679	475194	TRUE	NA	Animalia	Cnidaria	Hydrozoa	Leptothecata	Lafoeidae	Acryptolaria	NA	1	Acryptolaria conferta australis, Acryptolaria conferta minor, Cryptolaria conferta	0	0	0	0	0	0	No barcode	Found in all regions
159	Acryptolaria pulchella	Acryptolaria pulchella	(Allman, 1888)	Acryptolaria pulchella	292510	292510	NA	TRUE	NA	Animalia	Cnidaria	Hydrozoa	Leptothecata	Lafoeidae	Acryptolaria	NA	1	Cryptolaria pulchella	0	0	0	0	0	0	No barcode	Shared tropical-north
160	Acteocina exilis	Acteocina exilis	(Dunker, 1860)	Acteocina exilis	718715	718715	NA	TRUE	NA	Animalia	Mollusca	Gastropoda	Cephalaspidea	Tornatinidae	Acteocina	NA	1	Bulla exilis, Tornatina exilis	0	0	0	0	0	0	No barcode	Distinct to north temperate
161	Acteocina koyasensis	Acteocina koyasensis	(Yokoyama, 1927)	Acteocina koyasensis	994262	994262	NA	TRUE	NA	Animalia	Mollusca	Gastropoda	Cephalaspidea	Tornatinidae	Acteocina	NA	1	Didontoglossa koyasensis, Tornatina koyasensis	0	0	0	0	0	0	No barcode	Distinct to north temperate
162	Actinernus robustus	Actinernus robustus	(Hertwig, 1882)	Actinernus robustus	283265	283265	NA	TRUE	NA	Animalia	Cnidaria	Anthozoa	Actiniaria	Actinernidae	Actinernus	NA	3	Porponia robusta	0	0	0	0	0	0	No barcode	Distinct to north temperate
163	Actinia chlorodactyla	Actinia chlorodactyla	Brandt, 1835	Actinia chlorodactyla	283278	283278	NA	TRUE	NA	Animalia	Cnidaria	Anthozoa	Actiniaria	Actiniidae	Actinia	NA	1	Actinia (Diplostephanus) chlorodactyla	0	0	0	0	0	0	No barcode	Distinct to north temperate
164	Actinia equina	Actinia equina	(Linnaeus, 1758)	Actinia equina	100803	100803	6106	TRUE	NA	Animalia	Cnidaria	Anthozoa	Actiniaria	Actiniidae	Actinia	381298	2	Actinea chiococca, Actinea margaritifera, Actinea mesembryanthemum, Actinia (Entacmaea) mesembryanthemum, Actinia (Priapus) equina, Actinia cerasum, Actinia chiococca, Actinia corallina, Actinia equina mesembryanthemum, Actinia equina var. chiococca, Actinia equine, Actinia equini, Actinia hemisphaerica, Actinia hemispherica, Actinia margaritifera, Actinia purpurea, Actinia rubra, Priapus equinus…	18	15	0	0	18	15	Both databases	Shared north-south
165	Actinia erythrospilota	Actinia erythrospilota	Brandt, 1835	Actinia erythrospilota	283284	283284	NA	TRUE	NA	Animalia	Cnidaria	Anthozoa	Actiniaria	Actiniidae	Actinia	NA	1	Error retrieving synonyms	0	0	0	0	0	0	No barcode	Distinct to north temperate
166	Actinopyga mauritiana	Actinopyga mauritiana	(Quoy & Gaimard, 1834)	Actinopyga mauritiana	208956	208956	240128	TRUE	FALSE	Animalia	Echinodermata	Holothuroidea	Holothuriida	Holothuriidae	Actinopyga	199519	429	Holothuria mauritiana, Muelleria mauritiana	9	9	0	0	9	9	Both databases	Found in all regions
167	Actinopyga obesa	Actinopyga obesa	(Selenka, 1867)	Actinopyga obesa	208945	208945	481840	TRUE	FALSE	Animalia	Echinodermata	Holothuroidea	Holothuriida	Holothuriidae	Actinopyga	153591	1233	Holothuria rugosa, Mülleria obesa	4	4	0	0	4	4	Both databases	Found in all regions
168	Actinopyga varians	Actinopyga varians	(Selenka, 1867)	Actinopyga varians	529344	529344	1966444	TRUE	FALSE	Animalia	Echinodermata	Holothuroidea	Holothuriida	Holothuriidae	Actinopyga	280766	1	Holothuria (Psolus) monacaria, Holothuria guamensis, Mülleria varians	3	4	0	0	3	4	Both databases	Shared tropical-north
169	Actinostola callosa	Actinostola callosa	(Verrill, 1882)	Actinostola callosa	100839	100839	NA	TRUE	NA	Animalia	Cnidaria	Anthozoa	Actiniaria	Actinostolidae	Actinostola	599949	1	Actinostella callosa, Actinostola (Urticina) callosa, Actinostola atrostoma, Actinostola sibirica, Catadiomene atrostoma, Urticina callosa	1	1	0	0	1	1	Both databases	Distinct to north temperate
170	Actinostola carlgreni	Actinostola carlgreni	Wassilieff, 1908	Actinostola carlgreni	283448	283448	NA	TRUE	NA	Animalia	Cnidaria	Anthozoa	Actiniaria	Actinostolidae	Actinostola	NA	193	Actinostola calgreni, Catadiomene carlgreni	0	0	0	0	0	0	No barcode	Distinct to north temperate
171	Actitis hypoleucos	Actitis hypoleucos	(Linnaeus, 1758)	Actitis hypoleucos	212603	212603	320702	TRUE	NA	Animalia	Chordata	Aves	Charadriiformes	Scolopacidae	Actitis	10211	569	Totanus hypoleucos, Tringa hypoleucos	22	14	0	0	22	14	Both databases	Found in all regions
172	Adelosebastes latens	Adelosebastes latens	Eschmeyer, Abe & Nakano, 1979	Adelosebastes latens	279508	279508	1311530	TRUE	FALSE	Animalia	Chordata	Teleostei	Perciformes	Sebastidae	Adelosebastes	140425	15	Error retrieving synonyms	0	0	0	0	0	0	No barcode	Distinct to north temperate
173	Adelphotectonica nomotoi	Adelphotectonica nomotoi	(Kosuge, 1979)	Adelphotectonica nomotoi	585882	585882	NA	TRUE	FALSE	Animalia	Mollusca	Gastropoda	NA	Architectonicidae	Adelphotectonica	NA	1	Architectonica nomotoi	0	0	0	0	0	0	No barcode	Distinct to north temperate
174	Admete tenuissima	Admete tenuissima	Okutani & Fujikura, 2002	Admete tenuissima	387697	387697	NA	TRUE	NA	Animalia	Mollusca	Gastropoda	Neogastropoda	Cancellariidae	Admete	NA	7	Error retrieving synonyms	0	0	0	0	0	0	No barcode	Distinct to north temperate
175	Admete viridula	Admete viridula	(O. Fabricius, 1780)	Admete viridula	138969	138969	912978	TRUE	FALSE	Animalia	Mollusca	Gastropoda	Neogastropoda	Cancellariidae	Admete	315464	3	Admete abnormis, Admete borealis, Admete costellifera, Admete couthouyi, Admete crispa, Admete grandis, Admete middendorffiana, Admete undatocostata, Admete viridula var. distincta, Admete viridula var. elongata, Admete viridula var. grandis, Admete viridula var. laevior, Admete viridula var. producta, Admete viridula var. undata, Admete viridula var. ventricosa, Cancellaria buccinoides, Cancella…	7	7	0	0	7	7	Both databases	Distinct to north temperate
176	Adontorhina cyclia	Adontorhina cyclia	S. S. Berry, 1947	Adontorhina cyclia	582532	582532	399294	TRUE	NA	Animalia	Mollusca	Bivalvia	Lucinida	Thyasiridae	Adontorhina	808193	9	Genaxinus filatovae, Maorithyas yamatotaiensis	0	2	0	0	0	2	Only BOLD	Distinct to north temperate
177	Advhena magnifica	Advhena magnifica	Castello-Branco, Collins & Hajdu, 2020	Advhena magnifica	1446846	1446846	NA	TRUE	FALSE	Animalia	Porifera	Hexactinellida	Lyssacinosida	Euplectellidae	Advhena	NA	89	Error retrieving synonyms	0	0	0	0	0	0	No barcode	Shared tropical-north
178	Aegapheles japonica	Aegapheles japonica	(Bruce, 2004)	Aegapheles japonica	256414	256414	NA	TRUE	FALSE	Animalia	Arthropoda	Malacostraca	Isopoda	Aegidae	Aegapheles	NA	1	Aega japonica	0	0	0	0	0	0	No barcode	Distinct to north temperate
179	Aegina citrea	Aegina citrea	Eschscholtz, 1829	Aegina citrea	117263	117263	168710	TRUE	FALSE	Animalia	Cnidaria	Hydrozoa	Narcomedusae	Aeginidae	Aegina	NA	4	Aegina alternans, Aegina eschscholtzii, Aegina lactea, Cunarcha aeginoides	8	9	0	0	8	9	Both databases	Found in all regions
180	Aegina rosea	Aegina rosea	Eschscholtz, 1829	Aegina rosea	117264	117264	168710	TRUE	FALSE	Animalia	Cnidaria	Hydrozoa	Narcomedusae	Aeginidae	Aegina	NA	1	Error retrieving synonyms	0	0	0	0	0	0	No barcode	Distinct to north temperate
181	Aeginura grimaldii	Aeginura grimaldii	Maas, 1904	Aeginura grimaldii	117266	117266	645378	TRUE	FALSE	Animalia	Cnidaria	Hydrozoa	Narcomedusae	Aeginidae	Aeginura	593598	1	Aegina grimaldii, Aeginura incisa, Aeginura weberi, Cunoctona grimaldii, Cunoctona grimaldii var. munda, Cunoctona guinensis, Cunoctona obscura	4	4	0	0	4	4	Both databases	Found in all regions
182	Aegires exeches	Aegires exeches	Fahey & Gosliner, 2004	Aegires exeches	388696	388696	NA	TRUE	NA	Animalia	Mollusca	Gastropoda	Nudibranchia	Aegiridae	Aegires	276961	1	Error retrieving synonyms	0	0	0	0	0	0	No barcode	Shared north-south
183	Aegisthus mucronatus	Aegisthus mucronatus	Giesbrecht, 1891	Aegisthus mucronatus	115509	115509	NA	TRUE	FALSE	Animalia	Arthropoda	Copepoda	Harpacticoida	Aegisthidae	Aegisthus	NA	2	Aegisthus atlanticus, Aegisthus dubius, Aegisthus longirostris, Aegisthus mirabilis, Hensenella mirabilis	0	0	0	0	0	0	No barcode	Found in all regions
184	Aesopia cornuta	Aesopia cornuta	Kaup, 1858	Aesopia cornuta	219819	219819	215406	TRUE	FALSE	Animalia	Chordata	Teleostei	Pleuronectiformes	Soleidae	Aesopia	163374	1	Coryphaesopia cornuta, Coryphaesopia cornuta barnardi, Synaptura cornuta	9	4	0	0	9	4	Both databases	Found in all regions
185	Aethia psittacula	Aethia psittacula	(Pallas, 1769)	Aethia psittacula	422957	422957	28699	TRUE	NA	Animalia	Chordata	Aves	Charadriiformes	Alcidae	Aethia	10156	9	Alca psittacula, Cyclorrhynchus psittacula	5	5	0	0	5	5	Both databases	Distinct to north temperate
186	Aethra scruposa	Aethra scruposa	(Linnaeus, 1764)	Aethra scruposa	440254	440254	405179	TRUE	FALSE	Animalia	Arthropoda	Malacostraca	Decapoda	Aethridae	Aethra	277613	1	Calappa depressa, Cancer polynome, Cancer scruposus, Oethra scruposa	0	0	0	0	0	0	No barcode	Found in all regions
187	Aetideopsis rostrata	Aetideopsis rostrata	Sars G.O., 1903	Aetideopsis rostrata	104272	104272	588326	TRUE	FALSE	Animalia	Arthropoda	Copepoda	Calanoida	Aetideidae	Aetideopsis	303034	3	Aetideopsis divaricata, Aetideopsis divergens, Aetideopsis inflata, Aetideopsis trichechus	9	11	0	0	9	11	Both databases	Distinct to north temperate
188	Aetideus acutus	Aetideus acutus	Farran, 1929	Aetideus acutus	104273	104273	544703	TRUE	FALSE	Animalia	Arthropoda	Copepoda	Calanoida	Aetideidae	Aetideus	211868	100	Euaetideus acutus	5	5	0	0	5	5	Both databases	Found in all regions
189	Aetideus armatus	Aetideus armatus	(Boeck, 1872)	Aetideus armatus	104275	104275	883816	TRUE	FALSE	Animalia	Arthropoda	Copepoda	Calanoida	Aetideidae	Aetideus	92375	6	Aetideus tenuirostris, Pseudocalanus armatus	2	10	0	0	2	10	Both databases	Shared north-south
190	Aetideus giesbrechti	Aetideus giesbrechti	Cleve, 1904	Aetideus giesbrechti	104276	104276	NA	TRUE	FALSE	Animalia	Arthropoda	Copepoda	Calanoida	Aetideidae	Aetideus	NA	59	Euaetideus giesbrechti	0	0	0	0	0	0	No barcode	Found in all regions
191	Aetobatus narinari	Aetobatus narinari	(Euphrasen, 1790)	Aetobatus narinari	217426	217426	87140	TRUE	TRUE	Animalia	Chordata	Elasmobranchii	Myliobatiformes	Myliobatidae	Aetobatus	12693	1	Aetobates narinari, Aetobatis latirostris, Aetobatis narinari, Raja narinari, Stoasodon narinari	61	39	0	0	61	39	Both databases	Shared tropical-north
192	Aetobatus ocellatus	Aetobatus ocellatus	(Kuhl, 1823)	Aetobatus ocellatus	278243	278243	1053712	TRUE	TRUE	Animalia	Chordata	Elasmobranchii	Myliobatiformes	Myliobatidae	Aetobatus	270502	19	Aetobatis punctatus, Aetobatus guttatus, Aetobatus ocellata, Aetobatus punctatus, Aetomylaeus ocellatus, Goniobatis meleagris, Miliobatis punctatus, Myliobatis eeltenkee, Myliobatis macroptera, Myliobatis ocellatus, Myliobatis punctatus, Myliobatus ocellatus, Pteromylaeus punctatus, Raia quinqueaculeata, Raja edentula, Raja guttata, Raja mula, Raja quinqueaculeata, Raja tajara, Raja tajara hörrae…	55	22	0	0	55	22	Both databases	Found in all regions
193	Aforia circinata	Aforia circinata	(Dall, 1873)	Aforia circinata	432904	432904	NA	TRUE	FALSE	Animalia	Mollusca	Gastropoda	Neogastropoda	Cochlespiridae	Aforia	NA	4	Aforia diomedea, Aforia hondoana, Aforia insignis, Aforia japonica, Aforia okhotskensis, Aforia sakhalinensis, Leucosyrinx circinata, Pleurotoma (Surcula) nojimensis, Pleurotoma circinata, Pleurotoma insignis, Turricula (Surcula) hondoana, Turricula hondoana, Turricula japonica	0	0	0	0	0	0	No barcode	Distinct to north temperate
194	Aforia inoperculata	Aforia inoperculata	Sysoev & Kantor, 1988	Aforia inoperculata	432908	432908	NA	TRUE	NA	Animalia	Mollusca	Gastropoda	Neogastropoda	Cochlespiridae	Aforia	NA	1	Aforia (Aforia) inoperculata	0	0	0	0	0	0	No barcode	Distinct to north temperate
195	Agalma elegans	Agalma elegans	(Sars, 1846)	Agalma elegans	135484	135484	316166	TRUE	FALSE	Animalia	Cnidaria	Hydrozoa	Siphonophorae	Agalmatidae	Agalma	24342	4	Agalma sarsii, Agalmoides elegans, Agalmopsis elegans, Agalmopsis Sarsii, Cuneolaria elegans, Cupulita sarsii	9	15	0	0	9	15	Both databases	Shared tropical-north
196	Agathotanais ingolfi	Agathotanais ingolfi	Hansen, 1913	Agathotanais ingolfi	136373	136373	1629970	TRUE	NA	Animalia	Arthropoda	Malacostraca	Tanaidacea	Agathotanaidae	Agathotanais	528005	2	Error retrieving synonyms	2	0	0	0	2	0	Only NCBI	Distinct to north temperate
197	Agathotanais paleroi	Agathotanais paleroi	Stępień, Jakiel & Błażewicz, 2022	Agathotanais paleroi	1568823	1568823	2902738	TRUE	NA	Animalia	Arthropoda	Malacostraca	Tanaidacea	Agathotanaidae	Agathotanais	NA	1	Error retrieving synonyms	0	0	0	0	0	0	No barcode	Distinct to north temperate
198	Agetus limbatus	Agetus limbatus	(Brady, 1883)	Agetus limbatus	128796	128796	NA	TRUE	FALSE	Animalia	Arthropoda	Copepoda	Cyclopoida	Corycaeidae	Agetus	NA	232	Corycaeus (Agetus) limbatus, Corycaeus limbatus	0	0	0	0	0	0	No barcode	Found in all regions
199	Agetus typicus	Agetus typicus	Krøyer, 1849	Agetus typicus	128797	128797	NA	TRUE	FALSE	Animalia	Arthropoda	Copepoda	Cyclopoida	Corycaeidae	Agetus	801338	174	Corycaeus (Agetus) typicus, Corycaeus alatus, Corycaeus typicus	1	1	0	0	1	1	Both databases	Found in all regions
200	Aglantha digitale	Aglantha digitale	(O. F. Müller, 1776)	Aglantha digitale	117849	117849	56245	TRUE	NA	Animalia	Cnidaria	Hydrozoa	Trachymedusae	Rhopalonematidae	Aglantha	303016	18	Aglantha conica, Aglantha digitalis, Agliscra invertens, Circe camtschatica, Circe impatiens, Circe rosea, Medusa digitale, Trachyneme digitale, Turris borealis	24	41	0	0	24	41	Both databases	Found in all regions
201	Aglaura hemistoma	Aglaura hemistoma	Péron & Lesueur, 1810	Aglaura hemistoma	117851	117851	497490	TRUE	FALSE	Animalia	Cnidaria	Hydrozoa	Trachymedusae	Rhopalonematidae	Aglaura	656361	7	Aglantha globuligera, Aglantha octogona, Aglaura ciliata, Aglaura laterna, Aglaura Nausicaa, Aglaura peronii, Aglaura prismatica, Lessonia radiata, Stauraglaura tetragonima	3	3	0	0	3	3	Both databases	Found in all regions
202	Agonomalus jordani	Agonomalus jordani	Jordan & Starks, 1904	Agonomalus jordani	367712	367712	NA	TRUE	FALSE	Animalia	Chordata	Teleostei	Perciformes	Agonidae	Agonomalus	NA	19	Agonomalus brashnikowi, Agonomalus jordani, Agonomalus severus, Hypsagonus jordani	0	0	0	0	0	0	No barcode	Distinct to north temperate
203	Ahliesaurus brevis	Ahliesaurus brevis	Bertelsen, Krefft & Marshall, 1976	Ahliesaurus brevis	272078	272078	NA	TRUE	FALSE	Animalia	Chordata	Teleostei	Aulopiformes	Notosudidae	Ahliesaurus	NA	2	Error retrieving synonyms	0	0	0	0	0	0	No barcode	Shared tropical-north
204	Akanthophoreus gracilis	Akanthophoreus gracilis	(Krøyer, 1842)	Akanthophoreus gracilis	136340	136340	NA	TRUE	NA	Animalia	Arthropoda	Malacostraca	Tanaidacea	Akanthophoreidae	Akanthophoreus	NA	6	Leptognathia gracilis, Leptognathia hanseni, Leptognathia longiremis, Leptognathia sarsi, Leptognathia sarsi var. obtusata, Leptognathia Sarsii, Paraleptognathia gracilis, Tanais gracilis	0	0	0	0	0	0	No barcode	Distinct to north temperate
205	Akoya akoya	Akoya akoya	(Kuroda, 1942)	Akoya akoya	881106	881106	648663	TRUE	FALSE	Animalia	Mollusca	Gastropoda	Trochida	Calliostomatidae	Akoya	NA	2	Akoya shinayaka, Calliostoma (Calotropis) akoya, Calliostoma akoya	1	0	0	2	1	2	Both databases	Distinct to north temperate
206	Alacia major	Alacia major	Chavtur, 1978	Alacia major	422960	422960	NA	TRUE	NA	Animalia	Arthropoda	Ostracoda	Halocyprida	Halocyprididae	Alacia	853183	12	Alacia pseudoalata	0	1	0	0	0	1	Only BOLD	Distinct to north temperate
207	Alacia valdiviae	Alacia valdiviae	(Müller, 1906)	Alacia valdiviae	127734	127734	1774297	TRUE	NA	Animalia	Arthropoda	Ostracoda	Halocyprida	Halocyprididae	Alacia	249281	3	Conchoecia valdiviae	2	3	0	0	2	3	Both databases	Found in all regions
208	Alamprops quadriplicatus	Alamprops quadriplicatus	(Smith, 1879)	Alamprops quadriplicatus	1307579	1307579	NA	TRUE	NA	Animalia	Arthropoda	Malacostraca	Cumacea	Lampropidae	Alamprops	NA	5	Lamprops quadriplicata	0	0	1	0	1	0	Only NCBI	Distinct to north temperate
209	Alatina alata	Alatina alata	(Reynaud, 1830)	Alatina alata	289378	289378	1193083	TRUE	NA	Animalia	Cnidaria	Cubozoa	Carybdeida	Alatinidae	Alatina	NA	1	Alatina mordens, Alatina moseri, Carybdea alata, Carybdea moseri, Tamoya punctata	43	42	0	4	43	46	Both databases	Found in all regions
210	Albatrossia pectoralis	Albatrossia pectoralis	(Gilbert, 1892)	Albatrossia pectoralis	236135	236135	83392	TRUE	FALSE	Animalia	Chordata	Teleostei	Gadiformes	Macrouridae	Albatrossia	34553	79	Chalinura pectoralis, Coryphaenoides pectoralis, Dolloa pectoralis, Macrurus magnus, Macrurus pectoralis, Nematonurus pectoralis	17	3	0	0	17	3	Both databases	Distinct to north temperate
211	Albula vulpes	Albula vulpes	(Linnaeus, 1758)	Albula vulpes	212256	212256	54909	TRUE	TRUE	Animalia	Chordata	Teleostei	Albuliformes	Albulidae	Albula	10470	4	Albula conorynchus, Albula lacustris, Albula parrae, Albula plumieri, Albula rostrata, Amia immaculata, Butyrinus bananus, Clupea brasiliensis, Clupea macrocephala, Engraulis bahiensis, Engraulis sericus, Esox vulpes, Esunculus costai, Glossodus forskalii	101	98	0	0	101	98	Both databases	Shared tropical-north
212	Albunea bulla	Albunea bulla	Boyko, 2002	Albunea bulla	387505	387505	NA	TRUE	FALSE	Animalia	Arthropoda	Malacostraca	Decapoda	Albuneidae	Albunea	NA	1	Error retrieving synonyms	0	0	0	0	0	0	No barcode	Shared north-south
213	Alcichthys elongatus	Alcichthys elongatus	(Steindachner, 1881)	Alcichthys elongatus	279545	279545	1508112	TRUE	FALSE	Animalia	Chordata	Teleostei	Perciformes	Cottidae	Alcichthys	779200	316	Alcichthys alcicornis, Alcichthys okiensis, Bero zanclus, Centridermichthys alcicornis, Centridermichthys elongatus	3	36	66	0	69	36	Both databases	Distinct to north temperate
214	Alciopina paumotanus	Alciopina paumotanus	(Chamberlin, 1919)	Alciopina paumotanus	332906	332906	NA	TRUE	FALSE	Animalia	Annelida	Polychaeta	Phyllodocida	Phyllodocidae	Alciopina	NA	3	Corynocephalus gazellae, Corynocephalus paumotanus	0	0	0	0	0	0	No barcode	Shared tropical-north
215	Alcithoe arabica	Alcithoe arabica	(Gmelin, 1791)	Alcithoe arabica	385225	385225	1069858	TRUE	FALSE	Animalia	Mollusca	Gastropoda	Neogastropoda	Volutidae	Alcithoe	667823	1	Alcithoe (Alcithoe) arabica, Alcithoe (Alcithoe) swainsoni, Alcithoe acuta, Alcithoe detrita, Alcithoe lutea, Alcithoe motutarensis, Alcithoe nukumaruensis, Alcithoe swainsoni, Alcithoe swainsoni motutarensis, Alcithoe transformis, Fulgoraria (Alcithoe) arabica, Fulgoraria (Alcithoe) depressa, Fulgoraria arabica, Fulgoraria turrita var. nukumaruensis, Fulguraria (Alcithoe) arabica, Fulguraria (Al…	0	1	2	3	2	4	Both databases	Shared north-south
216	Alcithoe wilsonae	Alcithoe wilsonae	(Powell, 1933)	Alcithoe wilsonae	385247	385247	1069867	TRUE	FALSE	Animalia	Mollusca	Gastropoda	Neogastropoda	Volutidae	Alcithoe	208499	1	Alcithoe chathamensis, Alcithoe knoxi, Alcithoe wilsonae acuminata, Alcithoe wilsonae wilsonae, Leporemax chathamensis, Pachymelon (Palomelon) grahami, Pachymelon (Palomelon) smithi, Pachymelon (Palomelon) wilsonae, Teremelon knoxi	5	6	0	0	5	6	Both databases	Shared north-south
217	Alcyna ocellata	Alcyna ocellata	A. Adams, 1860	Alcyna ocellata	593740	593740	648600	TRUE	FALSE	Animalia	Mollusca	Gastropoda	Trochida	Trochidae	Alcyna	NA	1	Alcyna kapiolaniae, Alcyna kuhnsi, Alcyna kuhnsi humerosa, Alcyna lepida, Alcyna rubra, Thalotia ocellata	3	7	2	0	5	7	Both databases	Shared tropical-north
218	Alcyonium muricatum	Alcyonium muricatum	Yamada, 1950	Alcyonium muricatum	287372	287372	NA	TRUE	NA	Animalia	Cnidaria	Anthozoa	Malacalcyonacea	Alcyoniidae	Alcyonium	NA	1	Metalcyonium muricatum	0	0	0	0	0	0	No barcode	Distinct to north temperate
219	Alcyonium pacificum	Alcyonium pacificum	Yamada, 1950	Alcyonium pacificum	287373	287373	NA	TRUE	NA	Animalia	Cnidaria	Anthozoa	Malacalcyonacea	Alcyoniidae	Alcyonium	NA	3	Metalcyonium pacificum	0	0	0	0	0	0	No barcode	Distinct to north temperate
220	Aldisa pikokai	Aldisa pikokai	Bertsch & S. Johnson, 1982	Aldisa pikokai	599491	599491	NA	TRUE	NA	Animalia	Mollusca	Gastropoda	Nudibranchia	Cadlinidae	Aldisa	NA	2	Error retrieving synonyms	0	0	0	0	0	0	No barcode	Shared tropical-north
221	Aldrovandia phalacra	Aldrovandia phalacra	(Vaillant, 1888)	Aldrovandia phalacra	126638	126638	1232741	TRUE	FALSE	Animalia	Chordata	Teleostei	Notacanthiformes	Halosauridae	Aldrovandia	59405	45	Aldrovandia kauaiensis, Halosaurichthys nigerrimus, Halosauropsis kauaiensis, Halosauropsis verticalis, Halosaurus phalacrus	5	10	0	0	5	10	Both databases	Found in all regions
222	Alectis ciliaris	Alectis ciliaris	(Bloch, 1787)	Alectis ciliaris	159629	159629	179359	TRUE	FALSE	Animalia	Chordata	Teleostei	Carangiformes	Carangidae	Alectis	11579	2	Alectes ciliaris, Alectis breviventralis, Alectis cilaris, Alectis cilliaris, Alectis crinitus, Alectis indica, Alectis temmincki, Blepharichthys crinitus, Blepharis ciliaris, Blepharis crinitus, Blepharis fasciatus, Blepharis indicus, Blepharis major, Blepharis sutor, Carangoides ajax, Caranx ajax, Gallus virescens, Hynnis cubensis, Hynnis hopkinsi, Scyris analis, Zeus ciliaris, Zeus crinitus, Z…	45	27	0	0	45	27	Both databases	Found in all regions
223	Alectrias alectrolophus	Alectrias alectrolophus	(Pallas, 1814)	Alectrias alectrolophus	279547	279547	641275	TRUE	FALSE	Animalia	Chordata	Teleostei	Perciformes	Stichaeidae	Alectrias	302395	46	Alectrias alectrolophus alectrolophus, Blennius alectrolophus	21	10	0	0	21	10	Both databases	Distinct to north temperate
224	Alectrias benjamini	Alectrias benjamini	Jordan & Snyder, 1902	Alectrias benjamini	279548	279548	1317003	TRUE	FALSE	Animalia	Chordata	Teleostei	Perciformes	Stichaeidae	Alectrias	519676	29	Error retrieving synonyms	1	0	0	0	1	0	Only NCBI	Distinct to north temperate
225	Alectrias cirratus	Alectrias cirratus	(Lindberg, 1938)	Alectrias cirratus	279549	279549	1804617	TRUE	FALSE	Animalia	Chordata	Teleostei	Perciformes	Stichaeidae	Alectrias	NA	4	Alectridium cirratum	14	6	0	0	14	6	Both databases	Distinct to north temperate
226	Alectrias mutsuensis	Alectrias mutsuensis	Shiogaki, 1985	Alectrias mutsuensis	279551	279551	NA	TRUE	FALSE	Animalia	Chordata	Teleostei	Perciformes	Stichaeidae	Alectrias	NA	10	Error retrieving synonyms	0	0	0	0	0	0	No barcode	Distinct to north temperate
227	Alectridium aurantiacum	Alectridium aurantiacum	Gilbert & Burke, 1912	Alectridium aurantiacum	254574	254574	NA	TRUE	FALSE	Animalia	Chordata	Teleostei	Perciformes	Stichaeidae	Alectridium	NA	5	Alectrias aurantiacum	0	0	0	0	0	0	No barcode	Distinct to north temperate
228	Alepocephalus australis	Alepocephalus australis	Barnard, 1923	Alepocephalus australis	217603	217603	492024	TRUE	FALSE	Animalia	Chordata	Teleostei	Alepocephaliformes	Alepocephalidae	Alepocephalus	70981	6	Alepocephalus australis barnardi, Alepocephalus barnardi	0	5	0	0	0	5	Only BOLD	Found in all regions
229	Alepocephalus longirostris	Alepocephalus longirostris	Okamura & Kawanishi, 1984	Alepocephalus longirostris	272845	272845	NA	TRUE	FALSE	Animalia	Chordata	Teleostei	Alepocephaliformes	Alepocephalidae	Alepocephalus	NA	2	Error retrieving synonyms	0	0	0	0	0	0	No barcode	Shared north-south
230	Alepocephalus tenebrosus	Alepocephalus tenebrosus	Gilbert, 1892	Alepocephalus tenebrosus	272849	272849	170189	TRUE	FALSE	Animalia	Chordata	Teleostei	Alepocephaliformes	Alepocephalidae	Alepocephalus	30297	1	Error retrieving synonyms	39	26	0	0	39	26	Both databases	Distinct to north temperate
231	Alepocephalus umbriceps	Alepocephalus umbriceps	Jordan & Thompson, 1914	Alepocephalus umbriceps	272851	272851	492028	TRUE	FALSE	Animalia	Chordata	Teleostei	Alepocephaliformes	Alepocephalidae	Alepocephalus	493704	2	Error retrieving synonyms	0	2	0	0	0	2	Only BOLD	Shared north-south
232	Alexania inazawai	Alexania inazawai	(Kuroda, 1943)	Alexania inazawai	523662	523662	1502576	TRUE	NA	Animalia	Mollusca	Gastropoda	[unassigned] Caenogastropoda	Epitoniidae	Alexania	656238	1	Error retrieving synonyms	1	1	0	0	1	1	Both databases	Distinct to north temperate
233	Allocareproctus jordani	Allocareproctus jordani	(Burke, 1930)	Allocareproctus jordani	279555	279555	1696904	TRUE	FALSE	Animalia	Chordata	Teleostei	Perciformes	Liparidae	Allocareproctus	879080	2	Careproctus gilberti, Careproctus jordani	11	5	41	18	52	23	Both databases	Distinct to north temperate
234	Allocyttus verrucosus	Allocyttus verrucosus	(Gilchrist, 1906)	Allocyttus verrucosus	127422	127422	245700	TRUE	FALSE	Animalia	Chordata	Teleostei	Zeiformes	Oreosomatidae	Allocyttus	10491	4	Allocyttus propinquus, Allocyttus verrucosus propinquus, Cyttosoma verrucosum	5	11	0	0	5	11	Both databases	Shared north-south
235	Alomasoma belyaevi	Alomasoma belyaevi	Zenkevitch, 1964	Alomasoma belyaevi	266716	266716	NA	TRUE	FALSE	Animalia	Annelida	Polychaeta	Echiuroidea	Bonelliidae	Alomasoma	NA	1	Alomasoma lanai, Amalosoma belyaevi	1	0	0	0	1	0	Only NCBI	Distinct to north temperate
236	Alomasoma chaetiferum	Alomasoma chaetiferum	Zenkevitch, 1958	Alomasoma chaetiferum	266717	266717	NA	TRUE	FALSE	Animalia	Annelida	Polychaeta	Echiuroidea	Bonelliidae	Alomasoma	NA	2	Amalosoma chaetifera	0	0	0	0	0	0	No barcode	Shared tropical-north
237	Alomasoma nordpacificum	Alomasoma nordpacificum	Zenkevitch, 1958	Alomasoma nordpacificum	266720	266720	NA	TRUE	FALSE	Animalia	Annelida	Polychaeta	Echiuroidea	Bonelliidae	Alomasoma	NA	16	Amalosoma nordpacificum	0	0	0	0	0	0	No barcode	Shared tropical-north
238	Alopias pelagicus	Alopias pelagicus	Nakamura, 1935	Alopias pelagicus	220019	220019	57979	TRUE	FALSE	Animalia	Chordata	Elasmobranchii	Lamniformes	Alopiidae	Alopias	72350	2	Error retrieving synonyms	187	93	0	0	187	93	Both databases	Found in all regions
239	Alpheopsis aequalis	Alpheopsis aequalis	Coutière, 1897	Alpheopsis aequalis	220235	220235	NA	TRUE	FALSE	Animalia	Arthropoda	Malacostraca	Decapoda	Alpheidae	Alpheopsis	276400	2	Alpheopsis aequalis var. truncatus, Alpheopsis consobrinus, Alpheopsis equalis, Alpheopsis equalis var. truncatus	0	0	0	0	0	0	No barcode	Shared tropical-north
240	Alpheus brevicristatus	Alpheus brevicristatus	De Haan, 1844	Alpheus brevicristatus	514838	514838	622418	TRUE	FALSE	Animalia	Arthropoda	Malacostraca	Decapoda	Alpheidae	Alpheus	503194	7	Alpheus kingsleyi	9	6	0	0	9	6	Both databases	Distinct to north temperate
241	Alpheus clypeatus	Alpheus clypeatus	Coutière, 1905	Alpheus clypeatus	210529	210529	NA	TRUE	FALSE	Animalia	Arthropoda	Malacostraca	Decapoda	Alpheidae	Alpheus	276177	3	Error retrieving synonyms	3	7	0	0	3	7	Both databases	Shared tropical-north
242	Alpheus collumianus	Alpheus collumianus	Stimpson, 1860	Alpheus collumianus	210504	210504	NA	TRUE	FALSE	Animalia	Arthropoda	Malacostraca	Decapoda	Alpheidae	Alpheus	276198	3	Alpheus collumianus inermis, Alpheus collumianus medius, Alpheus collumianus probabilis, Alpheus malhaensis, Alpheus seurati	3	6	0	0	3	6	Both databases	Found in all regions
243	Alpheus deuteropus	Alpheus deuteropus	Hilgendorf, 1879	Alpheus deuteropus	210499	210499	NA	TRUE	FALSE	Animalia	Arthropoda	Malacostraca	Decapoda	Alpheidae	Alpheus	276323	214	Error retrieving synonyms	4	7	0	0	4	7	Both databases	Shared tropical-north
244	Alpheus diadema	Alpheus diadema	Dana, 1852	Alpheus diadema	210518	210518	NA	TRUE	FALSE	Animalia	Arthropoda	Malacostraca	Decapoda	Alpheidae	Alpheus	223281	2	Alpheus insignis	3	4	0	0	3	4	Both databases	Found in all regions
245	Alpheus dolerus	Alpheus dolerus	Banner, 1956	Alpheus dolerus	514864	514864	1028435	TRUE	FALSE	Animalia	Arthropoda	Malacostraca	Decapoda	Alpheidae	Alpheus	223251	2	Error retrieving synonyms	6	10	0	0	6	10	Both databases	Shared tropical-north
246	Alpheus lottini	Alpheus lottini	Guérin, 1829	Alpheus lottini	210544	210544	54109	TRUE	FALSE	Animalia	Arthropoda	Malacostraca	Decapoda	Alpheidae	Alpheus	84069	13	Alpheus laevis, Alpheus rouxii, Alpheus sublucanus, Alpheus thetis, Alpheus ventrosus, Cancer sublucanus, Crangon latipes	122	126	0	0	122	126	Both databases	Found in all regions
247	Alpheus pacificus	Alpheus pacificus	Dana, 1852	Alpheus pacificus	210536	210536	2486860	TRUE	TRUE	Animalia	Arthropoda	Malacostraca	Decapoda	Alpheidae	Alpheus	223267	1	Alpheus gracilidigitus	2	6	0	0	2	6	Both databases	Found in all regions
248	Alpheus paradentipes	Alpheus paradentipes	Coutière, 1905	Alpheus paradentipes	514930	514930	1754045	TRUE	FALSE	Animalia	Arthropoda	Malacostraca	Decapoda	Alpheidae	Alpheus	NA	3	Error retrieving synonyms	0	0	0	0	0	0	No barcode	Shared tropical-north
249	Alpheus percyi	Alpheus percyi	Coutière, 1908	Alpheus percyi	514937	514937	1494895	TRUE	FALSE	Animalia	Arthropoda	Malacostraca	Decapoda	Alpheidae	Alpheus	276166	1	Error retrieving synonyms	6	2	0	0	6	2	Both databases	Shared tropical-north
250	Alpheus sizou	Alpheus sizou	Banner & Banner, 1967	Alpheus sizou	514966	514966	NA	TRUE	FALSE	Animalia	Arthropoda	Malacostraca	Decapoda	Alpheidae	Alpheus	NA	1	Alpheus amirantei sizou	0	0	0	0	0	0	No barcode	Shared tropical-north
251	Alternatipathes alternata	Alternatipathes alternata	(Brook, 1889)	Alternatipathes alternata	994319	994319	NA	TRUE	FALSE	Animalia	Cnidaria	Anthozoa	Antipatharia	Schizopathidae	Alternatipathes	NA	3	Bathypathes alternata	2	0	0	0	2	0	Only NCBI	Found in all regions
252	Alticus orientalis	Alticus orientalis	Tomiyama, 1955	Alticus orientalis	1014027	1014027	NA	TRUE	FALSE	Animalia	Chordata	Teleostei	Blenniiformes	Blenniidae	Alticus	NA	2	Error retrieving synonyms	13	7	0	0	13	7	Both databases	Distinct to north temperate
253	Aluterus monoceros	Aluterus monoceros	(Linnaeus, 1758)	Aluterus monoceros	127407	127407	479862	TRUE	FALSE	Animalia	Chordata	Teleostei	Tetraodontiformes	Monacanthidae	Aluterus	72426	4	Aluetera monocerus, Alutarius amphacanthoides, Alutarius macracanthus, Alutera cinerea, Alutera guntheriana, Alutera monocera, Alutera monoceros, Aluteres berardi, Aluterus anginosus, Balistes monoceros, Balistes serraticornis, Monacanthus anginosus	44	31	0	0	44	31	Both databases	Found in all regions
254	Aluterus scriptus	Aluterus scriptus	(Osbeck, 1765)	Aluterus scriptus	159491	159491	303710	TRUE	FALSE	Animalia	Chordata	Teleostei	Tetraodontiformes	Monacanthidae	Aluterus	86772	3	Aleuterus scriptus, Aleuteus scriptus, Alutera armata, Alutera picturata, Alutera scripta, Aluteres pareva, Aluteres personatus, Aluteres scripta, Aluterus renosus, Aluterus scripta, Aluterus venosus, Balistes laevis, Balistes liturosus, Balistes ornatus, Balistes scripta, Balistes scriptus, Monacanthus scriptus, Osbeckia scripta	31	9	0	0	31	9	Both databases	Found in all regions
255	Alvania ogasawarana	Alvania ogasawarana	(Pilsbry, 1904)	Alvania ogasawarana	594825	594825	1502546	TRUE	NA	Animalia	Mollusca	Gastropoda	Littorinimorpha	Rissoidae	Alvania	NA	1	Rissoa ogasawarana	1	1	0	0	1	1	Both databases	Distinct to north temperate
256	Alveopora allingi	Alveopora allingi	Hoffmeister, 1925	Alveopora allingi	207192	207192	1455030	TRUE	NA	Animalia	Cnidaria	Anthozoa	Scleractinia	Acroporidae	Alveopora	717383	1	Alveopora mortenseni	2	2	0	0	2	2	Both databases	Found in all regions
257	Alveopora japonica	Alveopora japonica	Eguchi, 1965	Alveopora japonica	289257	289257	979799	TRUE	NA	Animalia	Cnidaria	Anthozoa	Scleractinia	Acroporidae	Alveopora	717386	1	Alveopora japonica var. magna	4	6	0	0	4	6	Both databases	Distinct to north temperate
258	Alveopora ocellata	Alveopora ocellata	Wells, 1954	Alveopora ocellata	207202	207202	NA	TRUE	NA	Animalia	Cnidaria	Anthozoa	Scleractinia	Acroporidae	Alveopora	NA	1	Error retrieving synonyms	0	0	0	0	0	0	No barcode	Shared tropical-north
259	Alveopora verrilliana	Alveopora verrilliana	Dana, 1846	Alveopora verrilliana	207201	207201	1455035	TRUE	NA	Animalia	Cnidaria	Anthozoa	Scleractinia	Acroporidae	Alveopora	717389	7	Alveopora noamiae, Alveopora trihedralis	2	2	0	0	2	2	Both databases	Found in all regions
260	Alviniconcha adamantis	Alviniconcha adamantis	S. B. Johnson, Warén, Tunnicliffe, Van Dover, Wheat, T. F. Schultz & Vrijenhoek, 2014	Alviniconcha adamantis	827400	827400	1491184	TRUE	FALSE	Animalia	Mollusca	Gastropoda	[unassigned] Caenogastropoda	Paskentanidae	Alviniconcha	NA	27	Error retrieving synonyms	14	4	0	0	14	4	Both databases	Shared tropical-north
261	Alvinocaris alexander	Alvinocaris alexander	Ahyong, 2009	Alvinocaris alexander	514284	514284	NA	TRUE	FALSE	Animalia	Arthropoda	Malacostraca	Decapoda	Alvinocarididae	Alvinocaris	NA	1	Error retrieving synonyms	0	0	0	0	0	0	No barcode	Shared north-south
262	Amaea cerea	Amaea cerea	(Masahito, Kuroda & Habe, 1971)	Amaea cerea	523668	523668	NA	TRUE	NA	Animalia	Mollusca	Gastropoda	[unassigned] Caenogastropoda	Epitoniidae	Amaea	NA	1	Clathroscala cerea	0	0	0	0	0	0	No barcode	Distinct to north temperate
263	Amage ceshici	Amage ceshici	Jirkov, 2023	Amage ceshici	1722890	1722890	NA	TRUE	FALSE	Animalia	Annelida	Polychaeta	Terebellida	Ampharetidae	Amage	NA	1	Error retrieving synonyms	0	0	0	0	0	0	No barcode	Distinct to north temperate
264	Amage ehlersi	Amage ehlersi	Reuscher, Fiege & Imajima, 2015	Amage ehlersi	851792	851792	NA	TRUE	FALSE	Animalia	Annelida	Polychaeta	Terebellida	Ampharetidae	Amage	NA	1	Error retrieving synonyms	0	0	0	0	0	0	No barcode	Distinct to north temperate
265	Amage longitorus	Amage longitorus	Reuscher, Fiege & Imajima, 2015	Amage longitorus	851793	851793	NA	TRUE	FALSE	Animalia	Annelida	Polychaeta	Terebellida	Ampharetidae	Amage	NA	1	Error retrieving synonyms	0	0	0	0	0	0	No barcode	Distinct to north temperate
266	Amallothrix gracilis	Amallothrix gracilis	(Sars G.O., 1905)	Amallothrix gracilis	104771	104771	1707827	TRUE	FALSE	Animalia	Arthropoda	Copepoda	Calanoida	Scolecitrichidae	Amallothrix	NA	2	Scolecithricella gracilis, Scolecithrix gracilis	0	0	0	0	0	0	No barcode	Shared north-south
267	Amallothrix paravalida	Amallothrix paravalida	(Brodsky, 1950)	Amallothrix paravalida	104772	104772	NA	TRUE	FALSE	Animalia	Arthropoda	Copepoda	Calanoida	Scolecitrichidae	Amallothrix	NA	3	Scolecithricella paravalida	0	0	0	0	0	0	No barcode	Distinct to north temperate
268	Amallothrix tenuiserrata	Amallothrix tenuiserrata	(Giesbrecht, 1893)	Amallothrix tenuiserrata	356949	356949	1332851	TRUE	FALSE	Animalia	Arthropoda	Copepoda	Calanoida	Scolecitrichidae	Amallothrix	NA	47	Scolecithricella tenuiserrata, Scolecithrix tenuiserrata	0	0	0	0	0	0	No barcode	Shared tropical-north
269	Amallothrix timida	Amallothrix timida	(Tanaka, 1962)	Amallothrix timida	361596	361596	NA	TRUE	FALSE	Animalia	Arthropoda	Copepoda	Calanoida	Scolecitrichidae	Amallothrix	NA	1	Scolecithricella timida	0	0	0	0	0	0	No barcode	Distinct to north temperate
270	Amallothrix tropica	Amallothrix tropica	(Grice, 1962)	Amallothrix tropica	361597	361597	1332852	TRUE	FALSE	Animalia	Arthropoda	Copepoda	Calanoida	Scolecitrichidae	Amallothrix	NA	23	Scolecithricella beata, Scolecithricella tropica	0	0	0	0	0	0	No barcode	Shared tropical-north
271	Amallothrix valida	Amallothrix valida	(Farran, 1908)	Amallothrix valida	220858	220858	507461	TRUE	FALSE	Animalia	Arthropoda	Copepoda	Calanoida	Scolecitrichidae	Amallothrix	NA	8	Amallophora valida, Scaphocalanus validus, Scolecithricella valida, Scolecithrix valida, Xanthocalanus validus	0	0	0	0	0	0	No barcode	Shared north-south
272	Amathia verticillata	Amathia verticillata	(delle Chiaje, 1822)	Amathia verticillata	851581	851581	1928862	TRUE	FALSE	Animalia	Bryozoa	Gymnolaemata	Ctenostomatida	Vesiculariidae	Amathia	758871	2	Hyalosiphonia verticillatus, Hydra verticillata, Serialaria coutinhii, Zoobotryon pellucidus, Zoobotryon verticillatum	191	2	0	0	191	2	Both databases	Found in all regions
273	Amblychaeturichthys hexanema	Amblychaeturichthys hexanema	(Bleeker, 1853)	Amblychaeturichthys hexanema	279573	279573	497222	TRUE	FALSE	Animalia	Chordata	Teleostei	Gobiiformes	Gobiidae	Amblychaeturichthys	95306	9	Chaeturichthys hexanema	49	29	0	0	49	29	Both databases	Distinct to north temperate
274	Amblychaeturichthys sciistius	Amblychaeturichthys sciistius	(Jordan & Snyder, 1901)	Amblychaeturichthys sciistius	279574	279574	1043171	TRUE	FALSE	Animalia	Chordata	Teleostei	Gobiiformes	Gobiidae	Amblychaeturichthys	95316	16	Chaeturichthys sciistius	2	1	0	0	2	1	Both databases	Distinct to north temperate
275	Amblycirrhitus bimacula	Amblycirrhitus bimacula	(Jenkins, 1903)	Amblycirrhitus bimacula	218851	218851	529471	TRUE	FALSE	Animalia	Chordata	Teleostei	Centrarchiformes	Cirrhitidae	Amblycirrhitus	89370	1	Amblycirrhites bimacula, Cirrhitoidea bimacula, Cirrhitoidea bimaculata, Paracirrhites bimaculatus	14	5	0	0	14	5	Both databases	Found in all regions
276	Amblyeleotris japonica	Amblyeleotris japonica	Takagi, 1957	Amblyeleotris japonica	278970	278970	NA	TRUE	FALSE	Animalia	Chordata	Teleostei	Gobiiformes	Gobiidae	Amblyeleotris	NA	2	Amblyeleotris japonicus	0	0	0	0	0	0	No barcode	Shared tropical-north
277	Amblyops abbreviatus	Amblyops abbreviatus	(G.O. Sars, 1869)	Amblyops abbreviatus	119941	119941	NA	TRUE	NA	Animalia	Arthropoda	Malacostraca	Mysida	Mysidae	Amblyops	776844	1	Amblyops abbreviata, Amblyopsis abbreviata, Amblyopsis abbreviatum, Pseudomma abbreviatum	2	6	0	1	2	7	Both databases	Distinct to north temperate
278	Amboherpia abyssokurilensis	Amboherpia abyssokurilensis	Bergmeier, Brandt, Schwabe & Jörger, 2017	Amboherpia abyssokurilensis	1053339	1053339	NA	TRUE	FALSE	Animalia	Mollusca	Solenogastres	NA	Acanthomeniidae	Amboherpia	NA	2	Error retrieving synonyms	0	0	0	0	0	0	No barcode	Distinct to north temperate
279	Ammodytes hexapterus	Ammodytes hexapterus	Pallas, 1814	Ammodytes hexapterus	254510	254510	476914	TRUE	TRUE	Animalia	Chordata	Teleostei	Perciformes	Ammodytidae	Ammodytes	101085	9	Error retrieving synonyms	83	71	0	0	83	71	Both databases	Shared tropical-north
280	Ammodytes japonicus	Ammodytes japonicus	Duncker & Mohr, 1939	Ammodytes japonicus	1493147	1493147	NA	TRUE	TRUE	Animalia	Chordata	Teleostei	Perciformes	Ammodytidae	Ammodytes	NA	35	Error retrieving synonyms	356	185	0	0	356	185	Both databases	Distinct to north temperate
281	Ammodytes personatus	Ammodytes personatus	Girard, 1856	Ammodytes personatus	272967	272967	215382	TRUE	FALSE	Animalia	Chordata	Teleostei	Perciformes	Ammodytidae	Ammodytes	201830	13	Ammodytes tobianus personatus	140	81	0	0	140	81	Both databases	Distinct to north temperate
282	Ammodytoides kanazawai	Ammodytoides kanazawai	Shibukawa & Ida, 2013	Ammodytoides kanazawai	835129	835129	NA	TRUE	FALSE	Animalia	Chordata	Teleostei	Perciformes	Ammodytidae	Ammodytoides	NA	2	Error retrieving synonyms	5	0	0	0	5	0	Only NCBI	Distinct to north temperate
283	Ammodytoides pylei	Ammodytoides pylei	Randall, Ida & Earle, 1994	Ammodytoides pylei	276859	276859	NA	TRUE	FALSE	Animalia	Chordata	Teleostei	Perciformes	Ammodytidae	Ammodytoides	NA	7	Error retrieving synonyms	0	0	0	0	0	0	No barcode	Shared tropical-north
284	Amoria canaliculata	Amoria canaliculata	(McCoy, 1869)	Amoria canaliculata	593482	593482	NA	TRUE	NA	Animalia	Mollusca	Gastropoda	Neogastropoda	Volutidae	Amoria	NA	1	Amoria (Amoria) canaliculata, Voluta (Amoria) canaliculata, Voluta harfordi	0	0	0	0	0	0	No barcode	Found in all regions
285	Amoria hunteri	Amoria hunteri	(Iredale, 1931)	Amoria hunteri	581534	581534	1069869	TRUE	NA	Animalia	Mollusca	Gastropoda	Neogastropoda	Volutidae	Amoria	NA	1	Amoria (Cymbiolista) hunteri, Cymbiolista hunteri, Voluta marmorata	1	0	0	1	1	1	Both databases	Found in all regions
286	Amoria molleri	Amoria molleri	(Iredale, 1936)	Amoria molleri	458850	458850	NA	TRUE	NA	Animalia	Mollusca	Gastropoda	Neogastropoda	Volutidae	Amoria	NA	1	Error retrieving synonyms	0	0	0	0	0	0	No barcode	Found in all regions
287	Amoria undulata	Amoria undulata	(Lamarck, 1804)	Amoria undulata	593479	593479	NA	TRUE	FALSE	Animalia	Mollusca	Gastropoda	Neogastropoda	Volutidae	Amoria	NA	2	Amoria (Amoria) undulata, Amoria kingi, Scaphella moslemica, Voluta angasii, Voluta australiae, Voluta kingi, Voluta sclateri, Voluta undulata	0	0	0	0	0	0	No barcode	Found in all regions
288	Amoria zebra	Amoria zebra	(Leach, 1814)	Amoria zebra	593485	593485	NA	TRUE	NA	Animalia	Mollusca	Gastropoda	Neogastropoda	Volutidae	Amoria	NA	2	Amoria (Amoria) zebra, Amoria (Zebramoria) lineata, Marginella radiata, Voluta lineata, Voluta stragulata, Voluta zebra, Zebramoria lineata, Zebramoria lineatiana	0	0	0	0	0	0	No barcode	Found in all regions
289	Ampelisca birulai	Ampelisca birulai	Brüggen, 1909	Ampelisca birulai	254725	254725	NA	TRUE	FALSE	Animalia	Arthropoda	Malacostraca	Amphipoda	Ampeliscidae	Ampelisca	390648	12	Ampelisca derjugini	2	4	0	0	2	4	Both databases	Distinct to north temperate
290	Ampelisca eschrichtii	Ampelisca eschrichtii	Krøyer, 1842	Ampelisca eschrichtii	101897	101897	1005064	TRUE	FALSE	Animalia	Arthropoda	Malacostraca	Amphipoda	Ampeliscidae	Ampelisca	390637	33	Ampelisca dubia, Ampelisca ingens, Ampelisca pelagicus, Ampelisca propinqua, Pseudopthalmus pelagicus	8	93	0	0	8	93	Both databases	Distinct to north temperate
291	Ampelisca macrocephala	Ampelisca macrocephala	Liljeborg, 1852	Ampelisca macrocephala	101908	101908	2219843	TRUE	FALSE	Animalia	Arthropoda	Malacostraca	Amphipoda	Ampeliscidae	Ampelisca	88669	53	Ampelisca latipes	42	57	0	0	42	57	Both databases	Distinct to north temperate
292	Amphiactis orientalis	Amphiactis orientalis	Verrill, 1869	Amphiactis orientalis	411009	411009	NA	TRUE	NA	Animalia	Cnidaria	Anthozoa	Actiniaria	Polyopidae	Amphiactis	NA	3	Error retrieving synonyms	0	0	0	0	0	0	No barcode	Distinct to north temperate
293	Amphianthus bathybium	Amphianthus bathybium	Hertwig, 1882	Amphianthus bathybium	100934	100934	NA	TRUE	NA	Animalia	Cnidaria	Anthozoa	Actiniaria	Amphianthidae	Amphianthus	NA	4	Amphianthus ornatum, Amphianthus ornatus	0	0	0	0	0	0	No barcode	Distinct to north temperate
294	Amphianthus margaritaceus	Amphianthus margaritaceus	(Danielssen, 1890)	Amphianthus margaritaceus	100941	100941	NA	TRUE	NA	Animalia	Cnidaria	Anthozoa	Actiniaria	Amphianthidae	Amphianthus	NA	1	Amphianthus (Korenia) margaritaceus, Korenia margaritacea	0	0	0	0	0	0	No barcode	Distinct to north temperate
295	Amphibalanus amphitrite	Amphibalanus amphitrite	(Darwin, 1854)	Amphibalanus amphitrite	421137	421137	1232801	TRUE	NA	Animalia	Arthropoda	Thecostraca	Balanomorpha	Balanidae	Amphibalanus	649149	3	Balanus amphitrite	269	187	0	6	269	193	Both databases	Found in all regions
296	Amphibalanus improvisus	Amphibalanus improvisus	(Darwin, 1854)	Amphibalanus improvisus	421139	421139	1220549	TRUE	NA	Animalia	Arthropoda	Thecostraca	Balanomorpha	Balanidae	Amphibalanus	468995	4	Balanus improvisus, Balanus ovularis	58	53	0	3	58	56	Both databases	Distinct to north temperate
297	Amphibalanus variegatus	Amphibalanus variegatus	(Darwin, 1854)	Amphibalanus variegatus	467513	467513	1232804	TRUE	NA	Animalia	Arthropoda	Thecostraca	Balanomorpha	Balanidae	Amphibalanus	649153	1	Balanus variegatus	13	13	0	0	13	13	Both databases	Found in all regions
298	Amphicorina ascidicola	Amphicorina ascidicola	Yoshihara, Hiruta, Katoh & Kajihara, 2012	Amphicorina ascidicola	598903	598903	1068600	TRUE	NA	Animalia	Annelida	Polychaeta	Sabellida	Sabellidae	Amphicorina	NA	1	Error retrieving synonyms	0	0	0	0	0	0	No barcode	Found in all regions
299	Amphicteis taurus	Amphicteis taurus	Reuscher, Fiege & Imajima, 2015	Amphicteis taurus	851644	851644	NA	TRUE	FALSE	Animalia	Annelida	Polychaeta	Terebellida	Ampharetidae	Amphicteis	NA	1	Error retrieving synonyms	0	0	0	0	0	0	No barcode	Distinct to north temperate
300	Amphilepis patens	Amphilepis patens	Lyman, 1879	Amphilepis patens	242631	242631	NA	TRUE	FALSE	Animalia	Echinodermata	Ophiuroidea	Amphilepidida	Amphilepididae	Amphilepis	140264	2	Amphilepis platytata	0	0	0	0	0	0	No barcode	Distinct to north temperate
301	Amphilepis tenuis	Amphilepis tenuis	Lyman, 1879	Amphilepis tenuis	242636	242636	NA	TRUE	FALSE	Animalia	Echinodermata	Ophiuroidea	Amphilepidida	Amphilepididae	Amphilepis	NA	1	Error retrieving synonyms	0	0	0	0	0	0	No barcode	Distinct to north temperate
302	Amphinome rostrata	Amphinome rostrata	(Pallas, 1766)	Amphinome rostrata	129825	129825	1054002	TRUE	FALSE	Animalia	Annelida	Polychaeta	Amphinomida	Amphinomidae	Amphinome	649157	1	Amphinome (Pleione) tetraedra, Amphinome lepadis, Amphinome luzoniae, Amphinome natans, Amphinome pallasii, Amphinome quatrefagesi, Amphinome tetraedra, Aphrodita rostrata, Asloegia capillata, Colonianella rostrata, Pleione tetraedra	4	5	0	0	4	5	Both databases	Found in all regions
303	Amphiodia craterodmeta	Amphiodia craterodmeta	H.L. Clark, 1911	Amphiodia craterodmeta	242652	242652	NA	TRUE	FALSE	Animalia	Echinodermata	Ophiuroidea	Amphilepidida	Amphiuridae	Amphiodia	NA	263	Diamphiodia craterodmeta	0	0	0	0	0	0	No barcode	Distinct to north temperate
304	Amphiodia periercta	Amphiodia periercta	H.L. Clark, 1911	Amphiodia periercta	242670	242670	NA	TRUE	FALSE	Animalia	Echinodermata	Ophiuroidea	Amphilepidida	Amphiuridae	Amphiodia	NA	1	Amphiodia peloria, Ophiophragmus periercta	0	1	0	0	0	1	Only BOLD	Distinct to north temperate
305	Amphiophiura abcisa	Amphiophiura abcisa	(Lütken & Mortensen, 1899)	Amphiophiura abcisa	242694	242694	NA	TRUE	FALSE	Animalia	Echinodermata	Ophiuroidea	Ophiurida	Ophiopyrgidae	Amphiophiura	NA	1	Amphiophiura abscissa, Ophioglypha abcisa, Ophioglypha abscissa	0	0	0	0	0	0	No barcode	Distinct to north temperate
306	Amphiophiura bullata	Amphiophiura bullata	(Thomson, 1877)	Amphiophiura bullata	124834	124834	1815028	TRUE	FALSE	Animalia	Echinodermata	Ophiuroidea	Ophiurida	Ophiopyrgidae	Amphiophiura	220119	18	Amphiophiura abdita, Amphiophiura bullata bullata, Ophioglypha abdita, Ophioglypha bullata	12	32	0	0	12	32	Both databases	Found in all regions
307	Amphiophiura convexa	Amphiophiura convexa	(Lyman, 1878)	Amphiophiura convexa	182962	182962	NA	TRUE	FALSE	Animalia	Echinodermata	Ophiuroidea	Ophiurida	Ophiopyrgidae	Amphiophiura	NA	53	Amphiophiura bullata convexa, Amphiophiura bullata pacifica, Amphiophiura pacifica, Ophioglypha convexa	0	0	0	0	0	0	No barcode	Found in all regions
308	Amphiophiura megapoma	Amphiophiura megapoma	(H.L. Clark, 1911)	Amphiophiura megapoma	242715	242715	NA	TRUE	FALSE	Animalia	Echinodermata	Ophiuroidea	Ophiurida	Ophiopyrgidae	Amphiophiura	NA	1	Ophiura megapoma	0	0	0	0	0	0	No barcode	Distinct to north temperate
309	Amphiophiura oediplax	Amphiophiura oediplax	(H.L. Clark, 1911)	Amphiophiura oediplax	242719	242719	NA	TRUE	FALSE	Animalia	Echinodermata	Ophiuroidea	Ophiurida	Ophiopyrgidae	Amphiophiura	NA	5	Ophiura oediplax	0	0	0	0	0	0	No barcode	Distinct to north temperate
310	Amphiophiura ornata	Amphiophiura ornata	(Lyman, 1878)	Amphiophiura ornata	242720	242720	NA	TRUE	FALSE	Animalia	Echinodermata	Ophiuroidea	Ophiurida	Ophiopyrgidae	Amphiophiura	NA	1	Ophioglypha ornata	0	0	0	0	0	0	No barcode	Found in all regions
311	Amphiophiura pachyplax	Amphiophiura pachyplax	Djakonov, 1954	Amphiophiura pachyplax	242721	242721	NA	TRUE	FALSE	Animalia	Echinodermata	Ophiuroidea	Ophiurida	Ophiopyrgidae	Amphiophiura	NA	14	Error retrieving synonyms	0	0	0	0	0	0	No barcode	Distinct to north temperate
312	Amphiophiura penichra	Amphiophiura penichra	(H.L. Clark, 1911)	Amphiophiura penichra	242727	242727	NA	TRUE	FALSE	Animalia	Echinodermata	Ophiuroidea	Ophiurida	Ophiopyrgidae	Amphiophiura	NA	23	Ophiura penichra	0	0	0	0	0	0	No barcode	Distinct to north temperate
313	Amphiophiura pomphophora	Amphiophiura pomphophora	(H.L. Clark, 1911)	Amphiophiura pomphophora	242729	242729	NA	TRUE	FALSE	Animalia	Echinodermata	Ophiuroidea	Ophiurida	Ophiopyrgidae	Amphiophiura	NA	6	Ophiura pomphophora	0	0	0	0	0	0	No barcode	Distinct to north temperate
314	Amphiophiura radiata	Amphiophiura radiata	(Lyman, 1878)	Amphiophiura radiata	242731	242731	1815038	TRUE	FALSE	Animalia	Echinodermata	Ophiuroidea	Ophiurida	Ophiopyrgidae	Amphiophiura	NA	2	Ophioglypha radiata	1	0	0	0	1	0	Only NCBI	Found in all regions
315	Amphiophiura sculptilis	Amphiophiura sculptilis	(Lyman, 1878)	Amphiophiura sculptilis	242735	242735	NA	TRUE	FALSE	Animalia	Echinodermata	Ophiuroidea	Ophiurida	Ophiopyrgidae	Amphiophiura	NA	6	Amphiophiura remota, Ophioglypha remota, Ophioglypha sculptilis, Ophioglypha variabilis	0	0	0	0	0	0	No barcode	Found in all regions
316	Amphioplus (Amphioplus) ancistrotus	Amphioplus (Amphioplus) ancistrotus	Clark, 1911	Amphioplus (Amphioplus) ancistrotus	242804	242804	NA	TRUE	FALSE	Animalia	Echinodermata	Ophiuroidea	Amphilepidida	Amphiuridae	Amphioplus	NA	5	Amphiodia ancistrota, Amphioplus ancistrotus, Amphioplus lobatodes	0	0	0	0	0	0	No barcode	Distinct to north temperate
317	Amphioplus (Amphioplus) macraspis	Amphioplus (Amphioplus) macraspis	(H.L. Clark, 1911)	Amphioplus (Amphioplus) macraspis	242819	242819	NA	TRUE	FALSE	Animalia	Echinodermata	Ophiuroidea	Amphilepidida	Amphiuridae	Amphioplus	NA	5	Amphiodia macraspis, Amphioplus macraspis	0	0	0	5	0	5	Only BOLD	Distinct to north temperate
318	Amphioplus (Amphioplus) rhadinobrachius	Amphioplus (Amphioplus) rhadinobrachius	Clark, 1911	Amphioplus (Amphioplus) rhadinobrachius	242825	242825	NA	TRUE	FALSE	Animalia	Echinodermata	Ophiuroidea	Amphilepidida	Amphiuridae	Amphioplus	NA	1	Amphioplus rhadinobrachius	0	0	0	0	0	0	No barcode	Distinct to north temperate
319	Amphioplus (Unioplus) glauca	Amphioplus (Unioplus) glauca	(Lyman, 1879)	Amphioplus (Unioplus) glauca	242850	242850	NA	TRUE	FALSE	Animalia	Echinodermata	Ophiuroidea	Amphilepidida	Amphiuridae	Amphioplus	NA	6	Amphioplus glaucus, Amphiura glauca	0	0	0	0	0	0	No barcode	Distinct to north temperate
320	Amphipholis kochii	Amphipholis kochii	Lütken, 1872	Amphipholis kochii	242866	242866	857497	TRUE	FALSE	Animalia	Echinodermata	Ophiuroidea	Amphilepidida	Amphiuridae	Amphipholis	NA	1	Error retrieving synonyms	1	1	0	0	1	1	Both databases	Distinct to north temperate
321	Amphipholis sobrina	Amphipholis sobrina	Matsumoto, 1917	Amphipholis sobrina	242881	242881	NA	TRUE	FALSE	Animalia	Echinodermata	Ophiuroidea	Amphilepidida	Amphiuridae	Amphipholis	NA	3	Error retrieving synonyms	0	0	0	0	0	0	No barcode	Distinct to north temperate
322	Amphipholis squamata	Amphipholis squamata	(Delle Chiaje, 1828)	Amphipholis squamata	125064	125064	48271	TRUE	TRUE	Animalia	Echinodermata	Ophiuroidea	Amphilepidida	Amphiuridae	Amphipholis	84451	2	Amphioplus squamata, Amphipholis appressa, Amphipholis australiana, Amphipholis elegans, Amphipholis japonica, Amphipholis kinbergi, Amphipholis lineata, Amphipholis minor, Amphipholis patagonica, Amphipholis squamata tenuispina, Amphipholis tenera, Amphipholis tenuispina, Amphipholis tissieri, Amphiura elegans, Amphiura neglecta, Amphiura parva, Amphiura squamata, Amphiura tenera, Amphiura tenui…	43	69	0	0	43	69	Both databases	Found in all regions
323	Amphipholis tetracantha	Amphipholis tetracantha	Matsumoto, 1941	Amphipholis tetracantha	242883	242883	NA	TRUE	FALSE	Animalia	Echinodermata	Ophiuroidea	Amphilepidida	Amphiuridae	Amphipholis	NA	1	Error retrieving synonyms	0	0	0	0	0	0	No barcode	Distinct to north temperate
324	Amphiura (Amphiura) euopla	Amphiura (Amphiura) euopla	Clark, 1911	Amphiura (Amphiura) euopla	243033	243033	NA	TRUE	FALSE	Animalia	Echinodermata	Ophiuroidea	Amphilepidida	Amphiuridae	Amphiura	NA	4	Amphiura euopla, Hemilepis euopla	0	0	0	0	0	0	No barcode	Distinct to north temperate
325	Amphiura (Amphiura) grandisquama	Amphiura (Amphiura) grandisquama natalensis	Mortensen, 1933	Amphiura (Amphiura) grandisquama natalensis	224130	224130	NA	TRUE	NA	Animalia	Echinodermata	Ophiuroidea	Amphilepidida	Amphiuridae	Amphiura	NA	3	Amphiura grandisquama var. natalensis	0	0	0	0	0	0	No barcode	Distinct to north temperate
326	Amphiura (Amphiura) rosea	Amphiura (Amphiura) rosea	Farquhar, 1894	Amphiura (Amphiura) rosea	243061	243061	NA	TRUE	FALSE	Animalia	Echinodermata	Ophiuroidea	Amphilepidida	Amphiuridae	Amphiura	NA	1	Error retrieving synonyms	0	0	0	0	0	0	No barcode	Shared north-south
327	Amphiura arcystata	Amphiura arcystata	H.L. Clark, 1911	Amphiura arcystata	244889	244889	NA	TRUE	FALSE	Animalia	Echinodermata	Ophiuroidea	Amphilepidida	Amphiuridae	Amphiura	NA	11	Amphiura (Amphiura) acrystata, Amphiura acrystata, Hemilepis arcystata	0	0	0	0	0	0	No barcode	Distinct to north temperate
328	Amphiura carchara	Amphiura carchara	H.L. Clark, 1911	Amphiura carchara	242906	242906	NA	TRUE	FALSE	Animalia	Echinodermata	Ophiuroidea	Amphilepidida	Amphiuridae	Amphiura	NA	8	Amphiura carchara ochotensis	0	0	0	0	0	0	No barcode	Distinct to north temperate
329	Amphiura inepta	Amphiura inepta	Djakonov, 1954	Amphiura inepta	242949	242949	NA	TRUE	FALSE	Animalia	Echinodermata	Ophiuroidea	Amphilepidida	Amphiuridae	Amphiura	NA	8	Error retrieving synonyms	0	0	0	0	0	0	No barcode	Distinct to north temperate
330	Amphiura koreae	Amphiura koreae	Duncan, 1879	Amphiura koreae	242955	242955	NA	TRUE	FALSE	Animalia	Echinodermata	Ophiuroidea	Amphilepidida	Amphiuridae	Amphiura	NA	15	Amphiura (Amphiura) koreae	0	0	0	0	0	0	No barcode	Distinct to north temperate
331	Amphiura microdiscoida	Amphiura microdiscoida	H.L. Clark, 1915	Amphiura microdiscoida	574632	574632	NA	TRUE	NA	Animalia	Echinodermata	Ophiuroidea	Amphilepidida	Amphiuridae	Amphiura	NA	2	Hemipholis microdiscus	0	0	0	0	0	0	No barcode	Distinct to north temperate
332	Amphiura multispina	Amphiura multispina	H.L. Clark, 1915	Amphiura multispina	242968	242968	NA	TRUE	FALSE	Animalia	Echinodermata	Ophiuroidea	Amphilepidida	Amphiuridae	Amphiura	NA	3	Error retrieving synonyms	0	0	0	0	0	0	No barcode	Distinct to north temperate
333	Amphiura retusa	Amphiura retusa	Djakonov, 1954	Amphiura retusa	242983	242983	NA	TRUE	FALSE	Animalia	Echinodermata	Ophiuroidea	Amphilepidida	Amphiuridae	Amphiura	NA	4	Error retrieving synonyms	0	0	0	0	0	0	No barcode	Distinct to north temperate
334	Amphiura sundevalli	Amphiura sundevalli	(Müller & Troschel, 1842)	Amphiura sundevalli	125100	125100	NA	TRUE	FALSE	Animalia	Echinodermata	Ophiuroidea	Amphilepidida	Amphiuridae	Amphiura	218847	8	Amphiura holboelli, Ophiolepis sundevalli	0	2	0	0	0	2	Only BOLD	Distinct to north temperate
335	Amphiura triaina	Amphiura triaina	Djakonov, 1954	Amphiura triaina	242995	242995	NA	TRUE	FALSE	Animalia	Echinodermata	Ophiuroidea	Amphilepidida	Amphiuridae	Amphiura	NA	1	Error retrieving synonyms	0	0	0	0	0	0	No barcode	Distinct to north temperate
336	Amphiura tumulosa	Amphiura tumulosa	Djakonov, 1954	Amphiura tumulosa	242997	242997	NA	TRUE	FALSE	Animalia	Echinodermata	Ophiuroidea	Amphilepidida	Amphiuridae	Amphiura	NA	14	Error retrieving synonyms	0	0	0	0	0	0	No barcode	Distinct to north temperate
337	Amphiura ushakovi	Amphiura ushakovi	Djakonov, 1954	Amphiura ushakovi	243000	243000	NA	TRUE	FALSE	Animalia	Echinodermata	Ophiuroidea	Amphilepidida	Amphiuridae	Amphiura	NA	3	Error retrieving synonyms	0	0	0	0	0	0	No barcode	Distinct to north temperate
338	Ampithoe djakonovi	Ampithoe djakonovi	Gurjanova, 1938	Ampithoe djakonovi	423093	423093	NA	TRUE	FALSE	Animalia	Arthropoda	Malacostraca	Amphipoda	Ampithoidae	Ampithoe	NA	1	Error retrieving synonyms	0	0	0	0	0	0	No barcode	Distinct to north temperate
339	Ampithoe ramondi	Ampithoe ramondi	Audouin, 1826	Ampithoe ramondi	102000	102000	371466	TRUE	FALSE	Animalia	Arthropoda	Malacostraca	Amphipoda	Ampithoidae	Ampithoe	739799	1	Amphitoe ramondi, Ampithoe desmarestii, Ampithoe erythraea, Ampithoe intermedia, Ampithoe lobata, Ampithoe penicillata, Ampithoe pontica, Ampithoe raymondi, Ampithoe vaillantii, Ampithoe vaillantii var. pontica	6	14	0	0	6	14	Both databases	Found in all regions
340	Ampithoe valida	Ampithoe valida	S.I. Smith, 1873	Ampithoe valida	102005	102005	134543	TRUE	FALSE	Animalia	Arthropoda	Malacostraca	Amphipoda	Ampithoidae	Ampithoe	171008	12	Ampithoe valida valida	424	86	0	0	424	86	Both databases	Distinct to north temperate
341	Ampithoe waialua	Ampithoe waialua	J.L. Barnard, 1970	Ampithoe waialua	423133	423133	NA	TRUE	FALSE	Animalia	Arthropoda	Malacostraca	Amphipoda	Ampithoidae	Ampithoe	NA	2	Ampithoe hiana	0	0	0	0	0	0	No barcode	Found in all regions
342	Amusium pleuronectes	Amusium pleuronectes	(Linnaeus, 1758)	Amusium pleuronectes	215388	215388	158443	TRUE	NA	Animalia	Mollusca	Bivalvia	Pectinida	Pectinidae	Amusium	303518	1	Amusium magneticum, Amusium pleuronectes australiae, Amusium pleuronectes nanshaensis, Ostrea pleuronectes, Pecten (Amusium) milneedwardsi, Pleuronectia laevigata	9	17	0	0	9	17	Both databases	Found in all regions
343	Anamixis cavatura	Anamixis cavatura	Thomas, 1997	Anamixis cavatura	421483	421483	1079169	TRUE	FALSE	Animalia	Arthropoda	Malacostraca	Amphipoda	Leucothoidae	Anamixis	NA	4	Anamixis pottsi, Leucothoides pottsi	0	0	0	0	0	0	No barcode	Shared tropical-north
344	Anamixis stebbingi	Anamixis stebbingi	Walker, 1904	Anamixis stebbingi	510232	510232	NA	TRUE	FALSE	Animalia	Arthropoda	Malacostraca	Amphipoda	Leucothoidae	Anamixis	NA	3	Error retrieving synonyms	0	0	0	0	0	0	No barcode	Shared tropical-north
345	Anampses caeruleopunctatus	Anampses caeruleopunctatus	Rüppell, 1829	Anampses caeruleopunctatus	218920	218920	241263	TRUE	FALSE	Animalia	Chordata	Teleostei	Eupercaria incertae sedis	Labridae	Anampses	18695	1	Anampses caeruleopunclatus, Anampses chlorostigma, Anampses coeruleopunctatus, Anampses diadematus, Anampses lineolatus, Anampses pulcher, Anampses rubroviridis, Anampses taeniatus, Anampses tinkhami, Anampses viridis	32	16	0	0	32	16	Both databases	Found in all regions
346	Anampses chrysocephalus	Anampses chrysocephalus	Randall, 1958	Anampses chrysocephalus	279168	279168	1119046	TRUE	FALSE	Animalia	Chordata	Teleostei	Eupercaria incertae sedis	Labridae	Anampses	140867	450	Anampses rubrocaudatus	4	2	0	0	4	2	Both databases	Shared tropical-north
347	Anampses cuvier	Anampses cuvier	Quoy & Gaimard, 1824	Anampses cuvier	279169	279169	1119047	TRUE	FALSE	Animalia	Chordata	Teleostei	Eupercaria incertae sedis	Labridae	Anampses	665930	1171	Anampses evermanni, Anampses godeffroyi	2	2	0	0	2	2	Both databases	Shared tropical-north
348	Anampses melanurus	Anampses melanurus	Bleeker, 1857	Anampses melanurus	279173	279173	1119051	TRUE	FALSE	Animalia	Chordata	Teleostei	Eupercaria incertae sedis	Labridae	Anampses	452625	2	Error retrieving synonyms	6	10	0	0	6	10	Both databases	Found in all regions
349	Anampses meleagrides	Anampses meleagrides	Valenciennes, 1840	Anampses meleagrides	218923	218923	347726	TRUE	FALSE	Animalia	Chordata	Teleostei	Eupercaria incertae sedis	Labridae	Anampses	78476	1	Anampses amboinensis, Anampses ikedai, Anampses lunatus, Anampses meleagris, Anampses nagayoi	32	13	0	0	32	13	Both databases	Found in all regions
350	Anampses twistii	Anampses twistii	Bleeker, 1856	Anampses twistii	218918	218918	317474	TRUE	FALSE	Animalia	Chordata	Teleostei	Eupercaria incertae sedis	Labridae	Anampses	24983	3	Anampses twiisti, Anampses twisti	13	7	0	0	13	7	Both databases	Found in all regions
351	Anapagrides reesei	Anapagrides reesei	(McLaughlin, 1986)	Anapagrides reesei	366134	366134	NA	TRUE	FALSE	Animalia	Arthropoda	Malacostraca	Decapoda	Paguridae	Anapagrides	276305	7	Nanopagurus reesei	0	0	0	0	0	0	No barcode	Shared tropical-north
352	Anarchias seychellensis	Anarchias seychellensis	Smith, 1962	Anarchias seychellensis	217465	217465	1146952	TRUE	FALSE	Animalia	Chordata	Teleostei	Anguilliformes	Muraenidae	Anarchias	89289	3	Error retrieving synonyms	6	3	0	0	6	3	Both databases	Found in all regions
353	Anarhichas orientalis	Anarhichas orientalis	Pallas, 1814	Anarhichas orientalis	254511	254511	479980	TRUE	FALSE	Animalia	Chordata	Teleostei	Perciformes	Anarhichadidae	Anarhichas	110732	10	Anarhichas lepturus, Anarrhichas lepturus, Anarrichas fasciatus	3	0	0	0	3	0	Only NCBI	Distinct to north temperate
354	Anarthruropsis langi	Anarthruropsis langi	Kudinova-Pasternak, 1976	Anarthruropsis langi	247425	247425	NA	TRUE	NA	Animalia	Arthropoda	Malacostraca	Tanaidacea	Anarthruridae	Anarthruropsis	NA	1	Error retrieving synonyms	0	0	0	0	0	0	No barcode	Distinct to north temperate
355	Anchistioides compressus	Anchistioides compressus	Paulson, 1875	Anchistioides compressus	212226	212226	2546164	TRUE	FALSE	Animalia	Arthropoda	Malacostraca	Decapoda	Palaemonidae	Anchistioides	NA	3	Amphipalaemon seurati	0	0	0	0	0	0	No barcode	Found in all regions
356	Ancistrocheirus lesueurii	Ancistrocheirus lesueurii	(d'Orbigny, 1842)	Ancistrocheirus lesueurii	138747	138747	2053935	TRUE	NA	Animalia	Mollusca	Cephalopoda	Oegopsida	Ancistrocheiridae	Ancistrocheirus	NA	1	Abralia megalops, Ancistroteuthis lesueurii, Enoploteuthis lesueurii, Enoploteuthis pallida, Enoploteuthis polyonyx, Loligo alessandrinii, Onychoteuthis lesueurii, Thelidioteuthis alessandrinii	6	1	0	0	6	1	Both databases	Found in all regions
357	Ancistrolepis kawamurai	Ancistrolepis kawamurai	Habe & Ki. Ito, 1972	Ancistrolepis kawamurai	490689	490689	NA	TRUE	FALSE	Animalia	Mollusca	Gastropoda	Neogastropoda	Buccinidae	Ancistrolepis	NA	1	Error retrieving synonyms	0	0	0	0	0	0	No barcode	Distinct to north temperate
358	Ancylomenes magnificus	Ancylomenes magnificus	(Bruce, 1979)	Ancylomenes magnificus	514491	514491	1566633	TRUE	FALSE	Animalia	Arthropoda	Malacostraca	Decapoda	Palaemonidae	Ancylomenes	NA	1	Periclimenes magnificus	1	0	0	0	1	0	Only NCBI	Shared tropical-north
359	Andamia heteroptera	Andamia heteroptera	(Bleeker, 1857)	Andamia heteroptera	279611	279611	NA	TRUE	FALSE	Animalia	Chordata	Teleostei	Blenniiformes	Blenniidae	Andamia	NA	2	Salarias heteroptera, Salarias heteropterus	0	0	0	0	0	0	No barcode	Distinct to north temperate
360	Andriashevia aptera	Andriashevia aptera	Fedorov & Neyelov, 1978	Andriashevia aptera	279614	279614	NA	TRUE	FALSE	Animalia	Chordata	Teleostei	Perciformes	Zoarcidae	Andriashevia	NA	1	Error retrieving synonyms	0	0	0	0	0	0	No barcode	Distinct to north temperate
361	Andriashevicottus megacephalus	Andriashevicottus megacephalus	Fedorov, 1990	Andriashevicottus megacephalus	279615	279615	NA	TRUE	FALSE	Animalia	Chordata	Teleostei	Perciformes	Cottidae	Andriashevicottus	NA	1	Error retrieving synonyms	0	0	0	0	0	0	No barcode	Distinct to north temperate
362	Andvakia boninensis	Andvakia boninensis	Carlgren, 1943	Andvakia boninensis	283499	283499	NA	TRUE	NA	Animalia	Cnidaria	Anthozoa	Actiniaria	Andvakiidae	Andvakia	NA	3	Andwakia boniensis, Andwakia boninensis	0	0	0	0	0	0	No barcode	Distinct to north temperate
363	Anemonactis mazeli	Anemonactis mazeli	(Jourdan, 1880)	Anemonactis mazeli	100924	100924	NA	TRUE	NA	Animalia	Cnidaria	Anthozoa	Actiniaria	Haloclavidae	Anemonactis	NA	3	Anemonactis magnifica, Anemonactis magnifica var. flava, Anemonactis magnifica var. rubra, Anemonactis mazelii, Eloactis mazeli, Eloactis mazelii, Haloclava minuta, Haloclava minutus, Ilyanthus mazeli	0	0	0	0	0	0	No barcode	Distinct to north temperate
364	Anguilla japonica	Anguilla japonica	Temminck & Schlegel, 1846	Anguilla japonica	271705	271705	7937	TRUE	TRUE	Animalia	Chordata	Teleostei	Anguilliformes	Anguillidae	Anguilla	NA	4	Anguilla angustidens, Anguilla breviceps, Anguilla manabei, Anguilla nigricans, Anguilla remifera, Anguilla sinensis, Muraena pekinensis	19	11	0	0	19	11	Both databases	Shared tropical-north
365	Angustassiminea castanea	Angustassiminea castanea	(Westerlund, 1883)	Angustassiminea castanea	765243	765243	NA	TRUE	NA	Animalia	Mollusca	Gastropoda	Littorinimorpha	Assimineidae	Angustassiminea	NA	7	Assiminea castanea, Assiminea castanea kushimotoensis, Assiminea kushimotoensis	0	0	0	0	0	0	No barcode	Distinct to north temperate
366	Aniculus aniculus	Aniculus aniculus	(Fabricius, 1787)	Aniculus aniculus	208666	208666	458519	TRUE	FALSE	Animalia	Arthropoda	Malacostraca	Decapoda	Diogenidae	Aniculus	84251	5	Aniculus typicus, Pagurus aniculus	1	2	0	0	1	2	Both databases	Shared tropical-north
367	Aniculus hopperae	Aniculus hopperae	McLaughlin & Hoover, 1996	Aniculus hopperae	367403	367403	NA	TRUE	FALSE	Animalia	Arthropoda	Malacostraca	Decapoda	Diogenidae	Aniculus	276240	3	Error retrieving synonyms	0	0	0	0	0	0	No barcode	Shared tropical-north
368	Aniculus maximus	Aniculus maximus	Edmondson, 1952	Aniculus maximus	208664	208664	NA	TRUE	FALSE	Animalia	Arthropoda	Malacostraca	Decapoda	Diogenidae	Aniculus	NA	5	Error retrieving synonyms	0	0	0	0	0	0	No barcode	Shared tropical-north
369	Anisarchus macrops	Anisarchus macrops	(Matsubara & Ochiai, 1952)	Anisarchus macrops	273988	273988	1358729	TRUE	FALSE	Animalia	Chordata	Teleostei	Perciformes	Stichaeidae	Anisarchus	666035	7	Lumpenus macrops	8	2	0	0	8	2	Both databases	Distinct to north temperate
370	Anisogammarus pugettensis	Anisogammarus pugettensis	(Dana, 1853)	Anisogammarus pugettensis	423136	423136	518669	TRUE	FALSE	Animalia	Arthropoda	Malacostraca	Amphipoda	Anisogammaridae	Anisogammarus	NA	1	Anisogammarus pugettensis pugettensis, Gammarus pugettensis	1	2	0	0	1	2	Both databases	Distinct to north temperate
371	Anobothrus auriculatus	Anobothrus auriculatus	Alalykina & Polyakova, 2020	Anobothrus auriculatus	1443137	1443137	NA	TRUE	FALSE	Animalia	Annelida	Polychaeta	Terebellida	Ampharetidae	Anobothrus	NA	1	Error retrieving synonyms	4	2	0	0	4	2	Both databases	Distinct to north temperate
372	Anobothrus jirkovi	Anobothrus jirkovi	Alalykina & Polyakova, 2020	Anobothrus jirkovi	1443138	1443138	NA	TRUE	FALSE	Animalia	Annelida	Polychaeta	Terebellida	Ampharetidae	Anobothrus	NA	1	Error retrieving synonyms	0	0	0	0	0	0	No barcode	Distinct to north temperate
373	Anobothrus patersoni	Anobothrus patersoni	Jirkov, 2009	Anobothrus patersoni	816017	816017	NA	TRUE	NA	Animalia	Annelida	Polychaeta	Terebellida	Ampharetidae	Anobothrus	NA	1	Error retrieving synonyms	1	0	0	0	1	0	Only NCBI	Distinct to north temperate
374	Anobothrus sonne	Anobothrus sonne	Alalykina & Polyakova, 2020	Anobothrus sonne	1443141	1443141	NA	TRUE	FALSE	Animalia	Annelida	Polychaeta	Terebellida	Ampharetidae	Anobothrus	NA	1	Error retrieving synonyms	5	3	0	0	5	3	Both databases	Distinct to north temperate
375	Anomia chinensis	Anomia chinensis	R. A. Philippi, 1849	Anomia chinensis	233434	233434	224087	TRUE	NA	Animalia	Mollusca	Bivalvia	Pectinida	Anomiidae	Anomia	NA	1	Anomia amabaeus, Anomia dryas	1	1	0	0	1	1	Both databases	Distinct to north temperate
376	Anomia cytaeum	Anomia cytaeum	Gray, 1850	Anomia cytaeum	504261	504261	NA	TRUE	NA	Animalia	Mollusca	Bivalvia	Pectinida	Anomiidae	Anomia	NA	2	Anomia cuticula, Anomia lischkei, Anomia nipponensis, Anomia nipponensis var. obsoletocostata, Anomia placentella, Anomia plana, Anomia rubella	0	0	0	0	0	0	No barcode	Distinct to north temperate
377	Anonyx abei	Anonyx abei	Takekawa & Ishimaru, 2001	Anonyx abei	557481	557481	1921102	TRUE	FALSE	Animalia	Arthropoda	Malacostraca	Amphipoda	Uristidae	Anonyx	NA	1	Error retrieving synonyms	0	0	0	0	0	0	No barcode	Distinct to north temperate
378	Anonyx birulai	Anonyx birulai	Gurjanova, 1962	Anonyx birulai	423139	423139	NA	TRUE	FALSE	Animalia	Arthropoda	Malacostraca	Amphipoda	Uristidae	Anonyx	NA	1	Error retrieving synonyms	0	0	0	0	0	0	No barcode	Distinct to north temperate
379	Anonyx compactus	Anonyx compactus	Gurjanova, 1962	Anonyx compactus	102509	102509	NA	TRUE	FALSE	Animalia	Arthropoda	Malacostraca	Amphipoda	Uristidae	Anonyx	512564	11	Anonyx oculatus	0	0	0	0	0	0	No barcode	Distinct to north temperate
380	Anonyx debruynii	Anonyx debruynii	Hoek, 1882	Anonyx debruynii	102510	102510	NA	TRUE	FALSE	Animalia	Arthropoda	Malacostraca	Amphipoda	Uristidae	Anonyx	503914	3	Anonyx debruynii debruynii, Chironesimus debruynii	0	0	0	0	0	0	No barcode	Distinct to north temperate
381	Anonyx eous	Anonyx eous	Gurjanova, 1962	Anonyx eous	423140	423140	NA	TRUE	FALSE	Animalia	Arthropoda	Malacostraca	Amphipoda	Uristidae	Anonyx	NA	5	Error retrieving synonyms	0	0	0	0	0	0	No barcode	Distinct to north temperate
382	Anonyx lilljeborgi	Anonyx lilljeborgi	Boeck, 1871	Anonyx lilljeborgi	102513	102513	2449055	TRUE	FALSE	Animalia	Arthropoda	Malacostraca	Amphipoda	Uristidae	Anonyx	NA	22	Anonyx carinatus, Anonyx lilljeborgii, Lakota carinata	2	30	0	0	2	30	Both databases	Distinct to north temperate
383	Anonyx minimus	Anonyx minimus	Gurjanova, 1962	Anonyx minimus	423144	423144	NA	TRUE	FALSE	Animalia	Arthropoda	Malacostraca	Amphipoda	Uristidae	Anonyx	NA	2	Error retrieving synonyms	0	0	0	0	0	0	No barcode	Distinct to north temperate
384	Anonyx nugax	Anonyx nugax	(Phipps, 1774)	Anonyx nugax	102514	102514	NA	TRUE	FALSE	Animalia	Arthropoda	Malacostraca	Amphipoda	Uristidae	Anonyx	8760	77	Anonyx ampulla, Anonyx ampulloides, Anonyx appendiculosus, Anonyx kukenthali, Anonyx kurilicus, Anonyx lagena, Atylus nugax, Cancer nugax, Gammarus nugax, Lakota chelata, Lysianassa appendiculata, Lysianassa appendiculosa, Lysianassa fisheri, Lysianassa lagena, Talitrus nugax	31	131	0	0	31	131	Both databases	Distinct to north temperate
385	Anonyx ochoticus	Anonyx ochoticus	Gurjanova, 1962	Anonyx ochoticus	102515	102515	NA	TRUE	FALSE	Animalia	Arthropoda	Malacostraca	Amphipoda	Uristidae	Anonyx	503910	5	Error retrieving synonyms	0	4	0	0	0	4	Only BOLD	Distinct to north temperate
386	Anonyx omorii	Anonyx omorii	Takekawa & Ishimaru, 2001	Anonyx omorii	557516	557516	NA	TRUE	FALSE	Animalia	Arthropoda	Malacostraca	Amphipoda	Uristidae	Anonyx	NA	1	Error retrieving synonyms	0	0	0	0	0	0	No barcode	Distinct to north temperate
387	Anonyx robustus	Anonyx robustus	Gurjanova, 1962	Anonyx robustus	423150	423150	NA	TRUE	FALSE	Animalia	Arthropoda	Malacostraca	Amphipoda	Uristidae	Anonyx	NA	1	Error retrieving synonyms	0	0	0	0	0	0	No barcode	Distinct to north temperate
388	Anonyx schokalskii	Anonyx schokalskii	Gurjanova, 1962	Anonyx schokalskii	423151	423151	NA	TRUE	FALSE	Animalia	Arthropoda	Malacostraca	Amphipoda	Uristidae	Anonyx	NA	1	Error retrieving synonyms	0	0	0	0	0	0	No barcode	Distinct to north temperate
389	Anonyx sculptifer	Anonyx sculptifer	Gurjanova, 1962	Anonyx sculptifer	557525	557525	NA	TRUE	FALSE	Animalia	Arthropoda	Malacostraca	Amphipoda	Uristidae	Anonyx	NA	1	Error retrieving synonyms	0	0	0	0	0	0	No barcode	Distinct to north temperate
390	Anonyx validus	Anonyx validus	Gurjanova, 1962	Anonyx validus	557537	557537	NA	TRUE	FALSE	Animalia	Arthropoda	Malacostraca	Amphipoda	Uristidae	Anonyx	NA	2	Error retrieving synonyms	0	0	0	0	0	0	No barcode	Distinct to north temperate
391	Anoplagonus occidentalis	Anoplagonus occidentalis	Lindberg, 1950	Anoplagonus occidentalis	279631	279631	1802972	TRUE	FALSE	Animalia	Chordata	Teleostei	Perciformes	Agonidae	Anoplagonus	NA	10	Error retrieving synonyms	1	0	0	0	1	0	Only NCBI	Distinct to north temperate
392	Anoplogaster cornuta	Anoplogaster cornuta	(Valenciennes, 1833)	Anoplogaster cornuta	126393	126393	88656	TRUE	FALSE	Animalia	Chordata	Teleostei	Trachichthyiformes	Anoplogastridae	Anoplogaster	28698	38	Anoplogaster cornutus, Caulolepis longidens, Caulolepis subulidens, Hoplostethus cornutus	56	32	0	0	56	32	Both databases	Found in all regions
393	Anotopterus nikparini	Anotopterus nikparini	Kukuev, 1998	Anotopterus nikparini	272040	272040	557333	TRUE	FALSE	Animalia	Chordata	Teleostei	Aulopiformes	Anotopteridae	Anotopterus	33973	1	Error retrieving synonyms	3	2	0	0	3	2	Both databases	Distinct to north temperate
394	Anotopterus pharao	Anotopterus pharao	Zugmayer, 1911	Anotopterus pharao	126334	126334	172142	TRUE	FALSE	Animalia	Chordata	Teleostei	Aulopiformes	Anotopteridae	Anotopterus	56038	2	Anotopterus arcticus	6	0	0	0	6	0	Only NCBI	Found in all regions
395	Anous minutus	Anous minutus	Boie, 1844	Anous minutus	344003	344003	298326	TRUE	NA	Animalia	Chordata	Aves	Charadriiformes	Laridae	Anous	10201	26	Error retrieving synonyms	3	2	0	0	3	2	Both databases	Found in all regions
396	Anous stolidus	Anous stolidus	(Linnaeus, 1758)	Anous stolidus	212629	212629	297802	TRUE	NA	Animalia	Chordata	Aves	Charadriiformes	Laridae	Anous	10200	3	Sterna stolida	5	1	0	0	5	1	Both databases	Found in all regions
397	Anozopathes hawaiiensis	Anozopathes hawaiiensis	Opresko & Bo, 2021	Anozopathes hawaiiensis	1514477	1514477	NA	TRUE	FALSE	Animalia	Cnidaria	Anthozoa	Antipatharia	Aphanipathidae	Anozopathes	NA	1	Error retrieving synonyms	0	0	0	0	0	0	No barcode	Shared tropical-north
398	Ansola angustata	Ansola angustata	(Pilsbry, 1901)	Ansola angustata	576301	576301	NA	TRUE	TRUE	Animalia	Mollusca	Gastropoda	Littorinimorpha	Barleeiidae	Ansola	NA	5	Assiminea angustata, Barleeia angustata, Falsicingula angustata, Rissoina nelsoni	4	3	0	1	4	4	Both databases	Distinct to north temperate
399	Antalis weinkauffi	Antalis weinkauffi	(Dunker, 1877)	Antalis weinkauffi	344455	344455	NA	TRUE	NA	Animalia	Mollusca	Scaphopoda	Dentaliida	Dentaliidae	Antalis	NA	1	Dentalium weinkauffi	0	0	0	0	0	0	No barcode	Shared tropical-north
400	Antarcturus hirsutus	Antarcturus hirsutus	(Richardson, 1904)	Antarcturus hirsutus	257927	257927	NA	TRUE	FALSE	Animalia	Arthropoda	Malacostraca	Isopoda	Antarcturidae	Antarcturus	NA	2	Antarcturus (Antarcturus) hirsutus, Arcturus hirsutus	0	0	0	0	0	0	No barcode	Distinct to north temperate
401	Anteaeolidiella cacaotica	Anteaeolidiella cacaotica	(W. Stimpson, 1855)	Anteaeolidiella cacaotica	730414	730414	1287503	TRUE	NA	Animalia	Mollusca	Gastropoda	Nudibranchia	Aeolidiidae	Anteaeolidiella	NA	1	Aeolidia foulisi, Aeolidiella bassethulli, Aeolidiella hulli, Aeolis foulisi, Anteaeolidiella foulisi, Eolis cacaotica	2	0	0	0	2	0	Only NCBI	Found in all regions
402	Antedon incommoda	Antedon incommoda	Bell, 1888	Antedon incommoda	714263	714263	1320660	TRUE	FALSE	Animalia	Echinodermata	Crinoidea	Comatulida	Antedonidae	Antedon	515477	2	Compsometra incommoda	1	1	0	0	1	1	Both databases	Found in all regions
403	Antennarius commerson	Antennarius commerson	(Lacepède, 1798)	Antennarius commerson	217852	217852	NA	TRUE	FALSE	Animalia	Chordata	Teleostei	Lophiiformes	Antennariidae	Antennarius	47243	6	Antennarius bivertex, Antennarius caudimaculatus, Antennarius commerson, Antennarius commersoni, Antennarius commersonii, Antennarius commersonii, Antennarius goramensis, Antennarius lateralis, Antennarius lutescens, Antennarius moluccensis, Antennarius rubrofuscus, Chironectes caudimaculatus, Chironectes commersonii, Chironectes rubrofuscus, Lophie commerson, Lophiocharon goramensis, Lophius com…	4	3	4	3	8	6	Both databases	Found in all regions
404	Antennarius pictus	Antennarius pictus	(Shaw, 1794)	Antennarius pictus	217851	217851	586777	TRUE	FALSE	Animalia	Chordata	Teleostei	Lophiiformes	Antennariidae	Antennarius	78475	1	Antennarius chironectes, Antennarius horridus, Antennarius leprosus, Antennarius polyophthalmus, Chironectes leprosus, Chironectes verus, Lophiocharon horridus, Lophius chironectes, Lophius pictus	3	4	0	0	3	4	Both databases	Found in all regions
405	Antennarius striatus	Antennarius striatus	(Shaw, 1794)	Antennarius striatus	158790	158790	241820	TRUE	TRUE	Animalia	Chordata	Teleostei	Lophiiformes	Antennariidae	Antennarius	10881	3	Antennarius atra, Antennarius cunninghami, Antennarius delaisi, Antennarius fuliginosus, Antennarius glauerti, Antennarius lacepedii, Antennarius melas, Antennarius nox, Antennarius occidentalis, Antennarius pinniceps, Antennarius pinniceps bleekeri, Antennarius pinniceps fasciata, Antennarius pinniceps pinniceps, Antennarius straitus, Antennarius tigris, Antennarius tridens, Antennarius zebrinus…	29	25	1	0	30	25	Both databases	Found in all regions
406	Antennatus tuberosus	Antennatus tuberosus	(Cuvier, 1817)	Antennatus tuberosus	217855	217855	882772	TRUE	FALSE	Animalia	Chordata	Teleostei	Lophiiformes	Antennariidae	Antennatus	89225	3	Antennarius bigibbus, Antennarius tuberosus, Antennarius unicornis, Chironectes reticulatus, Chironectes tuberosus, Lophius bigibbus	2	2	0	0	2	2	Both databases	Shared tropical-north
407	Anthemiphyllia macrolobata	Anthemiphyllia macrolobata	Cairns, 1999	Anthemiphyllia macrolobata	289414	289414	NA	TRUE	NA	Animalia	Cnidaria	Anthozoa	Scleractinia	Anthemiphylliidae	Anthemiphyllia	NA	2	Error retrieving synonyms	0	0	0	0	0	0	No barcode	Found in all regions
408	Anthemiphyllia pacifica	Anthemiphyllia pacifica	Vaughan, 1907	Anthemiphyllia pacifica	289416	289416	NA	TRUE	NA	Animalia	Cnidaria	Anthozoa	Scleractinia	Anthemiphylliidae	Anthemiphyllia	NA	1	Error retrieving synonyms	0	0	0	0	0	0	No barcode	Found in all regions
409	Antheomorphe elegans	Antheomorphe elegans	Hertwig, 1882	Antheomorphe elegans	411011	411011	NA	TRUE	NA	Animalia	Cnidaria	Anthozoa	Actiniaria	Antheomorphidae	Antheomorphe	NA	2	Error retrieving synonyms	0	0	0	0	0	0	No barcode	Distinct to north temperate
410	Anthomastus tahinodus	Anthomastus tahinodus	d'Hondt, 1988	Anthomastus tahinodus	286021	286021	NA	TRUE	NA	Animalia	Cnidaria	Anthozoa	Scleralcyonacea	Coralliidae	Anthomastus	NA	637	Error retrieving synonyms	0	0	0	0	0	0	No barcode	Shared tropical-north
411	Anthomuricea aberrans	Anthomuricea aberrans	Nutting, 1912	Anthomuricea aberrans	289423	289423	NA	TRUE	NA	Animalia	Cnidaria	Anthozoa	Malacalcyonacea	Paramuriceidae	Anthomuricea	NA	2	Error retrieving synonyms	0	0	0	0	0	0	No barcode	Distinct to north temperate
412	Anthomuricea tenuispina	Anthomuricea tenuispina	Nutting, 1908	Anthomuricea tenuispina	289430	289430	NA	TRUE	NA	Animalia	Cnidaria	Anthozoa	Malacalcyonacea	Paramuriceidae	Anthomuricea	514278	24	Error retrieving synonyms	1	1	0	0	1	1	Both databases	Shared tropical-north
413	Anthophiura axiologa	Anthophiura axiologa	H.L. Clark, 1911	Anthophiura axiologa	243085	243085	NA	TRUE	FALSE	Animalia	Echinodermata	Ophiuroidea	Ophiurida	NA	Anthophiura	NA	5	Error retrieving synonyms	0	0	0	0	0	0	No barcode	Distinct to north temperate
414	Anthophiura granulata	Anthophiura granulata	(H.L. Clark, 1939)	Anthophiura granulata	243087	243087	NA	TRUE	FALSE	Animalia	Echinodermata	Ophiuroidea	Ophiurida	NA	Anthophiura	NA	3	Ophiochorus granulata, Ophiochorus granulatus	0	0	0	0	0	0	No barcode	Found in all regions
415	Anthopleura atodai	Anthopleura atodai	Yanagi & Daly, 2004	Anthopleura atodai	283339	283339	1742610	TRUE	NA	Animalia	Cnidaria	Anthozoa	Actiniaria	Actiniidae	Anthopleura	NA	23	Error retrieving synonyms	0	0	0	0	0	0	No barcode	Distinct to north temperate
416	Anthopleura japonica	Anthopleura japonica	Verrill, 1899	Anthopleura japonica	283357	283357	67755	TRUE	NA	Animalia	Cnidaria	Anthozoa	Actiniaria	Actiniidae	Anthopleura	NA	4	Anthopleura macmurrichi, Anthopleura mcmurrichi, Gyractis japonica	0	0	0	0	0	0	No barcode	Distinct to north temperate
417	Anthopleura kurogane	Anthopleura kurogane	Uchida & Muramatsu, 1958	Anthopleura kurogane	283360	283360	27798	TRUE	NA	Animalia	Cnidaria	Anthozoa	Actiniaria	Actiniidae	Anthopleura	NA	2	Anthopleura kruogané, Anthopleura kurogané	0	0	0	0	0	0	No barcode	Distinct to north temperate
418	Anthopleura nigrescens	Anthopleura nigrescens	(Verrill, 1928)	Anthopleura nigrescens	283368	283368	160219	TRUE	NA	Animalia	Cnidaria	Anthozoa	Actiniaria	Actiniidae	Anthopleura	NA	4	Anthopleura pacifica, Bunodactis nigrescens, Tealiopsis nigrescens	0	0	0	0	0	0	No barcode	Shared tropical-north
419	Anthopleura xanthogrammica	Anthopleura xanthogrammica	(Brandt, 1835)	Anthopleura xanthogrammica	283377	283377	6112	TRUE	NA	Animalia	Cnidaria	Anthozoa	Actiniaria	Actiniidae	Anthopleura	516157	6	Actinia (Taractostephanus) xanthogrammica, Actinia xanthogrammica, Anthopleura santhogrammica, Anthopleura xanthogramaica, Anthopleura xantogrammica, Bunodactis xanthogrammica, Bunodes californica, Evactis xanthogrammica	0	20	0	0	0	20	Only BOLD	Distinct to north temperate
420	Anthoptilum grandiflorum	Anthoptilum grandiflorum	(Verrill, 1879)	Anthoptilum grandiflorum	128504	128504	1150258	TRUE	FALSE	Animalia	Cnidaria	Anthozoa	Scleralcyonacea	Anthoptilidae	Anthoptilum	395043	1	Anthoptilum simplex, Anthoptilum thomsoni, Pennatula argentina, Thesioides inermis, Virgularia grandiflora	5	9	0	0	5	9	Both databases	Found in all regions
421	Anthosoma crassum	Anthosoma crassum	(Abildgaard, 1794)	Anthosoma crassum	135797	135797	578961	TRUE	FALSE	Animalia	Arthropoda	Copepoda	Siphonostomatoida	Dichelesthiidae	Anthosoma	512692	1	Anthosoma imbricata, Anthosoma smithi, Caligus crassus, Caligus imbricatus, Caligus smithii, Otrophesia imbricata	1	1	0	0	1	1	Both databases	Found in all regions
422	Antigonia capros	Antigonia capros	Lowe, 1843	Antigonia capros	127418	127418	143339	TRUE	FALSE	Animalia	Chordata	Teleostei	Acanthuriformes	Caproidae	Antigonia	30364	4	Antigonia browni, Antigonia steindachneri, Caprophonus aurora	17	32	1	0	18	32	Both databases	Found in all regions
423	Antigonia eos	Antigonia eos	Gilbert, 1905	Antigonia eos	275289	275289	NA	TRUE	FALSE	Animalia	Chordata	Teleostei	Acanthuriformes	Caproidae	Antigonia	NA	10	Error retrieving synonyms	0	0	0	0	0	0	No barcode	Found in all regions
424	Antigonia rubescens	Antigonia rubescens	(Günther, 1860)	Antigonia rubescens	217962	217962	990554	TRUE	FALSE	Animalia	Chordata	Teleostei	Acanthuriformes	Caproidae	Antigonia	91701	34	Antigonia fowleri, Hypsinotus benhalatate, Hypsinotus rubescens	11	10	0	0	11	10	Both databases	Found in all regions
425	Antigonia rubicunda	Antigonia rubicunda	Ogilby, 1910	Antigonia rubicunda	275294	275294	1868305	TRUE	FALSE	Animalia	Chordata	Teleostei	Acanthuriformes	Caproidae	Antigonia	408029	2	Error retrieving synonyms	2	6	0	0	2	6	Both databases	Found in all regions
426	Antigonia xenolepis	Antigonia xenolepis	Parin & Borodulina, 1986	Antigonia xenolepis	275297	275297	NA	TRUE	FALSE	Animalia	Chordata	Teleostei	Acanthuriformes	Antigoniidae	Antigonia	NA	1	Error retrieving synonyms	0	0	0	0	0	0	No barcode	Distinct to north temperate
427	Antimora microlepis	Antimora microlepis	Bean, 1890	Antimora microlepis	272460	272460	497157	TRUE	FALSE	Animalia	Chordata	Teleostei	Gadiformes	Moridae	Antimora	33886	151	Antimora viola	13	5	0	0	13	5	Both databases	Shared tropical-north
428	Antipathes dichotoma	Antipathes dichotoma	Pallas, 1766	Antipathes dichotoma	103309	103309	639596	TRUE	NA	Animalia	Cnidaria	Anthozoa	Antipatharia	Antipathidae	Antipathes	NA	2	Antipathes (Euantipathes) dichotoma, Antipathes (Euantipathes) dichotoma virgata, Antipathes aenea, Antipathes dichotoma dichotoma, Antipathes mediterranea	0	0	0	0	0	0	No barcode	Shared tropical-north
429	Antipathes griggi	Antipathes griggi	Opresko, 2009	Antipathes griggi	689198	689198	639590	TRUE	NA	Animalia	Cnidaria	Anthozoa	Antipatharia	Antipathidae	Antipathes	304531	1	Error retrieving synonyms	5	2	0	0	5	2	Both databases	Shared tropical-north
430	Antiplanes obliquiplicata	Antiplanes obliquiplicata	Kantor & Sysoev, 1991	Antiplanes obliquiplicata	433027	433027	NA	TRUE	FALSE	Animalia	Mollusca	Gastropoda	Neogastropoda	Pseudomelatomidae	Antiplanes	NA	1	Error retrieving synonyms	0	0	0	0	0	0	No barcode	Distinct to north temperate
431	Antiplanes sanctiioannis	Antiplanes sanctiioannis	(E. A. Smith, 1875)	Antiplanes sanctiioannis	433029	433029	NA	TRUE	NA	Animalia	Mollusca	Gastropoda	Neogastropoda	Pseudomelatomidae	Antiplanes	NA	1	Antiplanes yessoensis, Pleurotoma beringi, Pleurotoma sanctiioannis, Rectiplanes sanctiioannis	0	1	0	0	0	1	Only BOLD	Distinct to north temperate
432	Antiplanes vinosa	Antiplanes vinosa	(Dall, 1874)	Antiplanes vinosa	433032	433032	NA	TRUE	NA	Animalia	Mollusca	Gastropoda	Neogastropoda	Pseudomelatomidae	Antiplanes	NA	2	Antiplanes contraria, Antiplanes kamchatica, Pleurotoma contraria, Pleurotoma vinosa	0	0	0	0	0	0	No barcode	Distinct to north temperate
433	Antrechinus drygalskii	Antrechinus drygalskii perfidus	(Mironov, 1976)	Antrechinus drygalskii perfidus	571632	571632	NA	TRUE	FALSE	Animalia	Echinodermata	Echinoidea	Holasteroida	Urechinidae	Antrechinus	NA	1	Urechinus drygalskii perfidus	0	0	0	0	0	0	No barcode	Distinct to north temperate
434	Aonides oxycephala	Aonides oxycephala	(Sars, 1862)	Aonides oxycephala	131106	131106	195209	TRUE	FALSE	Animalia	Annelida	Polychaeta	Spionida	Spionidae	Aonides	853471	4	Aonides auricularis, Nerine oxycephala	4	3	0	0	4	3	Both databases	Found in all regions
435	Aoroides columbiae	Aoroides columbiae	Walker, 1898	Aoroides columbiae	488680	488680	NA	TRUE	FALSE	Animalia	Arthropoda	Malacostraca	Amphipoda	Aoridae	Aoroides	675365	5	Aoroides californica	6	5	0	0	6	5	Both databases	Distinct to north temperate
436	Aoroides macrops	Aoroides macrops	Ariyama & Kawabe, 2022	Aoroides macrops	1645634	1645634	NA	TRUE	FALSE	Animalia	Arthropoda	Malacostraca	Amphipoda	Aoridae	Aoroides	NA	1	Error retrieving synonyms	0	0	0	0	0	0	No barcode	Distinct to north temperate
437	Aoroides nahili	Aoroides nahili	J.L. Barnard, 1970	Aoroides nahili	488689	488689	NA	TRUE	NA	Animalia	Arthropoda	Malacostraca	Amphipoda	Aoridae	Aoroides	NA	1	Error retrieving synonyms	0	0	0	0	0	0	No barcode	Shared tropical-north
438	Apataxia cerithiiformis	Apataxia cerithiiformis	(Tryon, 1887)	Apataxia cerithiiformis	871015	871015	NA	TRUE	FALSE	Animalia	Mollusca	Gastropoda	Littorinimorpha	Rissoinidae	Apataxia	NA	2	Apataxia erecta, Rissoina (Apataxia) cerithiiformis, Rissoina cerithiiformis, Rissoina costulata, Rissoina harperi, Rissoina miltozona	3	5	0	1	3	6	Both databases	Found in all regions
439	Aphanopus arigato	Aphanopus arigato	Parin, 1994	Aphanopus arigato	274008	274008	1154592	TRUE	FALSE	Animalia	Chordata	Teleostei	Scombriformes	Trichiuridae	Aphanopus	228189	1	Error retrieving synonyms	1	1	0	0	1	1	Both databases	Distinct to north temperate
440	Aphanopus carbo	Aphanopus carbo	Lowe, 1839	Aphanopus carbo	127085	127085	268865	TRUE	FALSE	Animalia	Chordata	Teleostei	Scombriformes	Trichiuridae	Aphanopus	86774	1	Aphanopus acus, Aphanopus minor, Aphanopus schmidti	80	37	0	0	80	37	Both databases	Shared tropical-north
441	Aphelasterias japonica	Aphelasterias japonica	(Bell, 1881)	Aphelasterias japonica	378819	378819	194597	TRUE	FALSE	Animalia	Echinodermata	Asteroidea	Forcipulatida	Asteriidae	Aphelasterias	201859	1	Asterias japonica, Asterias torquata	12	14	0	0	12	14	Both databases	Distinct to north temperate
442	Apherusa retovskii	Apherusa retovskii	Gurjanova, 1934	Apherusa retovskii	423153	423153	NA	TRUE	NA	Animalia	Arthropoda	Malacostraca	Amphipoda	Calliopiidae	Apherusa	NA	1	Error retrieving synonyms	0	0	0	0	0	0	No barcode	Distinct to north temperate
443	Aphrocallistes vastus	Aphrocallistes vastus	Schulze, 1886	Aphrocallistes vastus	171632	171632	83887	TRUE	FALSE	Animalia	Porifera	Hexactinellida	Sceptrulophora	Aphrocallistidae	Aphrocallistes	25624	3	Aphrocallistes intermedia, Aphrocallistes whiteavesianus, Aphrocallistes yatsui	1	4	0	0	1	4	Both databases	Distinct to north temperate
444	Aphrodita japonica	Aphrodita japonica	Marenzeller, 1879	Aphrodita japonica	326499	326499	1964452	TRUE	FALSE	Animalia	Annelida	Polychaeta	Phyllodocida	Aphroditidae	Aphrodita	293166	1	Aphrodita cryptommata, Aphrodita leioseta, Aphrodite japonica, Aphroditella japonica	0	0	0	0	0	0	No barcode	Distinct to north temperate
445	Aphyonus gelatinosus	Aphyonus gelatinosus	Günther, 1878	Aphyonus gelatinosus	126646	126646	1843786	TRUE	FALSE	Animalia	Chordata	Teleostei	Ophidiiformes	Aphyonidae	Aphyonus	203141	1	Aphyonus mollis	1	0	0	0	1	0	Only NCBI	Found in all regions
446	Apionsoma (Apionsoma) murinae	Apionsoma (Apionsoma) murinae murinae	(Cutler, 1969)	Apionsoma (Apionsoma) murinae murinae	410715	410715	NA	TRUE	FALSE	Animalia	Annelida	NA	Sipuncula	Phascolosomatidae	Apionsoma	NA	6	Apionsoma murinae murinae, Golfingia (Apionsoma) murinae murinae, Golfingia (Golfingiella) murinae murinae, Golfingia (Mitosiphon) hespera, Golfingia (Mitosiphon) murinae, Golfingia (Mitosiphon) murinae murinae, Golfingia (Mitosiphon) murinae unilobatae, Golfingia hespera	0	0	0	0	0	0	No barcode	Found in all regions
447	Apistus carinatus	Apistus carinatus	(Bloch & Schneider, 1801)	Apistus carinatus	221440	221440	990932	TRUE	FALSE	Animalia	Chordata	Teleostei	Perciformes	Apistidae	Apistus	10687	4	Apistus balnearum, Apistus carenatus, Apistus faurei, Apistus israelitarum, Hypodytes carinatus, Scorpaena carinata	13	10	0	0	13	10	Both databases	Found in all regions
448	Aplidium constellatum	Aplidium constellatum	(Verrill, 1871)	Aplidium constellatum	251553	251553	NA	TRUE	NA	Animalia	Chordata	Ascidiacea	Aplousobranchia	Polyclinidae	Aplidium	NA	1	Amaroecium constellatum, Amaroucium constellatum, Amoroecium constellatum, Amouroucium constellatum	0	0	0	0	0	0	No barcode	Distinct to north temperate
449	Aplidium constrictum	Aplidium constrictum	(Sluiter, 1900)	Aplidium constrictum	249839	249839	NA	TRUE	NA	Animalia	Chordata	Ascidiacea	Aplousobranchia	Polyclinidae	Aplidium	NA	1	Amaroucium constrictum	0	0	0	0	0	0	No barcode	Distinct to north temperate
450	Aplidium glabrum	Aplidium glabrum	(Verrill, 1871)	Aplidium glabrum	103647	103647	1545968	TRUE	NA	Animalia	Chordata	Ascidiacea	Aplousobranchia	Polyclinidae	Aplidium	NA	2	Amaroecium glabrum, Amaroucium glabrum, Amaroucium vinogradovae, Amoroecium glabrum, Amouroecium glabrum, Amouroucium glabrum, Aplidium flavum, Circinalium pachydermatinum, Synoicum pachydermatinum	0	0	0	0	0	0	No barcode	Distinct to north temperate
451	Aplidium yezoense	Aplidium yezoense	Tokioka, 1967	Aplidium yezoense	249957	249957	NA	TRUE	NA	Animalia	Chordata	Ascidiacea	Aplousobranchia	Polyclinidae	Aplidium	NA	2	Error retrieving synonyms	0	0	0	0	0	0	No barcode	Distinct to north temperate
452	Aplysia dactylomela	Aplysia dactylomela	Rang, 1828	Aplysia dactylomela	138753	138753	144766	TRUE	FALSE	Animalia	Mollusca	Gastropoda	Aplysiida	Aplysiidae	Aplysia	30859	13	Aplysia (Varria) dactylomela, Aplysia aequorea, Aplysia megaptera, Aplysia ocellata, Aplysia protea, Aplysia schrammii, Tethys panamensis	22	35	0	0	22	35	Both databases	Found in all regions
453	Aplysia parvula	Aplysia parvula	Mörch, 1863	Aplysia parvula	138757	138757	6503	TRUE	NA	Animalia	Mollusca	Gastropoda	Aplysiida	Aplysiidae	Aplysia	277007	1	Aplysia (Pruvotaplysia) parvula, Aplysia australiana, Aplysia spuria, Tethys parvula	15	20	0	0	15	20	Both databases	Found in all regions
454	Aplysinopsis lobosa	Aplysinopsis lobosa	Burton, 1932	Aplysinopsis lobosa	165299	165299	NA	TRUE	FALSE	Animalia	Porifera	Demospongiae	Dictyoceratida	Thorectidae	Aplysinopsis	NA	2	Error retrieving synonyms	0	0	0	0	0	0	No barcode	Distinct to north temperate
455	Apogon caudicinctus	Apogon caudicinctus	Randall & Smith, 1988	Apogon caudicinctus	272991	272991	1147050	TRUE	FALSE	Animalia	Chordata	Teleostei	Kurtiformes	Apogonidae	Apogon	352328	15	Error retrieving synonyms	1	1	0	0	1	1	Both databases	Found in all regions
456	Apogon erythrinus	Apogon erythrinus	Snyder, 1904	Apogon erythrinus	209361	209361	316344	TRUE	FALSE	Animalia	Chordata	Teleostei	Kurtiformes	Apogonidae	Apogon	78587	5	Error retrieving synonyms	8	4	0	0	8	4	Both databases	Shared tropical-north
457	Apogon semiornatus	Apogon semiornatus	Peters, 1876	Apogon semiornatus	209364	209364	316346	TRUE	FALSE	Animalia	Chordata	Teleostei	Kurtiformes	Apogonidae	Apogon	14369	1	Amia diencaea, Amia semiornata, Apogon diencaeus, Apogon warreni	15	12	0	0	15	12	Both databases	Found in all regions
458	Apohyale perieri	Apohyale perieri	(Lucas, 1846)	Apohyale perieri	236509	236509	NA	TRUE	FALSE	Animalia	Arthropoda	Malacostraca	Amphipoda	Hyalidae	Apohyale	721512	3	Allorchestes perieri, Hyale bonelliana, Hyale brevicornis, Hyale macronyx, Hyale perieri, Hyale pontica, Nicea macronyx, Nicea pereiri, Nicea pereiri var. brevicornis, Nicea pereiri var. pontica, Orchestia bonelliana, Orchestia perieri	21	21	7	8	28	29	Both databases	Distinct to north temperate
459	Apolemia lanosa	Apolemia lanosa	Siebert, Pugh, Haddock & Dunn, 2013	Apolemia lanosa	738387	738387	1390099	TRUE	FALSE	Animalia	Cnidaria	Hydrozoa	Siphonophorae	Apolemiidae	Apolemia	NA	1	Error retrieving synonyms	1	0	0	0	1	0	Only NCBI	Distinct to north temperate
460	Apolemia uvaria	Apolemia uvaria	(Lesueur, 1815)	Apolemia uvaria	135497	135497	557420	TRUE	NA	Animalia	Cnidaria	Hydrozoa	Siphonophorae	Apolemiidae	Apolemia	NA	1	Agalma punctata, Stephanomia uvaria	0	0	0	0	0	0	No barcode	Distinct to north temperate
461	Apolemia vitiazi	Apolemia vitiazi	(Stepanjants, 1967)	Apolemia vitiazi	387262	387262	NA	TRUE	FALSE	Animalia	Cnidaria	Hydrozoa	Siphonophorae	Apolemiidae	Apolemia	NA	4	Ramosia vitiazi, Tottonia vitiazi	0	0	0	0	0	0	No barcode	Distinct to north temperate
462	Apolemichthys arcuatus	Apolemichthys arcuatus	(Gray, 1831)	Apolemichthys arcuatus	277564	277564	1474870	TRUE	FALSE	Animalia	Chordata	Teleostei	Acanthuriformes	Pomacanthidae	Apolemichthys	NA	195	Desmoholacanthus arcuatus, Holacanthus arcuatus	1	0	0	0	1	0	Only NCBI	Shared tropical-north
463	Apolemichthys trimaculatus	Apolemichthys trimaculatus	(Cuvier, 1831)	Apolemichthys trimaculatus	211787	211787	109717	TRUE	FALSE	Animalia	Chordata	Teleostei	Acanthuriformes	Pomacanthidae	Apolemichthys	47541	1	Holacanthus trimaculatus	20	18	0	0	20	18	Both databases	Found in all regions
464	Apolochus likelike	Apolochus likelike	(J. L. Barnard, 1970)	Apolochus likelike	1302170	1302170	NA	TRUE	FALSE	Animalia	Arthropoda	Malacostraca	Amphipoda	Amphilochidae	Apolochus	NA	2	Amphilochus likelike	0	0	0	0	0	0	No barcode	Shared tropical-north
465	Apolochus menehune	Apolochus menehune	(J. L. Barnard, 1970)	Apolochus menehune	1302171	1302171	NA	TRUE	FALSE	Animalia	Arthropoda	Malacostraca	Amphipoda	Amphilochidae	Apolochus	NA	3	Amphilochus menehune	0	0	0	0	0	0	No barcode	Shared tropical-north
466	Aporops bilinearis	Aporops bilinearis	Schultz, 1943	Aporops bilinearis	218170	218170	1003687	TRUE	FALSE	Animalia	Chordata	Teleostei	Perciformes	Serranidae	Aporops	89194	1	Aporops allfreei, Aporops japonicus, Pseudogramma bilinearis	8	4	0	0	8	4	Both databases	Found in all regions
467	Appendicularia sicula	Appendicularia sicula	Fol, 1874	Appendicularia sicula	103370	103370	NA	TRUE	NA	Animalia	Chordata	Appendicularia	Copelata	Fritillariidae	Appendicularia	NA	64	Appendicularia kistnae	0	0	0	0	0	0	No barcode	Distinct to north temperate
468	Aprion virescens	Aprion virescens	Valenciennes, 1830	Aprion virescens	212546	212546	396781	TRUE	FALSE	Animalia	Chordata	Teleostei	Eupercaria incertae sedis	Lutjanidae	Aprion	11423	9	Aphareus virescens, Aprion kanekonis, Aprion konekonis, Aprion viresceus, Mesoprion microchir, Sparopsis elongatus, Sparopsis latifrons	32	17	0	0	32	17	Both databases	Found in all regions
469	Apristurus japonicus	Apristurus japonicus	Nakaya, 1975	Apristurus japonicus	271341	271341	263690	TRUE	FALSE	Animalia	Chordata	Elasmobranchii	Carcharhiniformes	Pentanchidae	Apristurus	NA	8	Error retrieving synonyms	0	0	0	0	0	0	No barcode	Distinct to north temperate
470	Apristurus macrorhynchus	Apristurus macrorhynchus	(Tanaka, 1909)	Apristurus macrorhynchus	271343	271343	376635	TRUE	FALSE	Animalia	Chordata	Elasmobranchii	Carcharhiniformes	Pentanchidae	Apristurus	179814	10	Scyliorhinus macrorhynchus	1	3	0	0	1	3	Both databases	Shared north-south
471	Apseudomorpha albida	Apseudomorpha albida	(Shiino, 1951)	Apseudomorpha albida	247191	247191	NA	TRUE	NA	Animalia	Arthropoda	Malacostraca	Tanaidacea	Metapseudidae	Apseudomorpha	NA	2	Imitapseudes albidus, Metapseudes albidus	0	0	0	0	0	0	No barcode	Distinct to north temperate
472	Aptocyclus ventricosus	Aptocyclus ventricosus	(Pallas, 1769)	Aptocyclus ventricosus	254299	254299	181459	TRUE	FALSE	Animalia	Chordata	Teleostei	Perciformes	Cyclopteridae	Aptocyclus	31898	29	Cyclopterichthys glaber, Cyclopterichthys ventricosus, Cyclopterus stelleri, Cyclopterus ventricosus, Elephantichthys copeianus, Pelagocyclus vitiazi	15	5	0	0	15	5	Both databases	Distinct to north temperate
473	Aquilonastra minor	Aquilonastra minor	(Hayashi, 1974)	Aquilonastra minor	459531	459531	60558	TRUE	FALSE	Animalia	Echinodermata	Asteroidea	Valvatida	Asterinidae	Aquilonastra	168993	1	Asterina minor	2	2	0	0	2	2	Both databases	Distinct to north temperate
474	Arabella iricolor	Arabella iricolor	(Montagu, 1804)	Arabella iricolor	129854	129854	65494	TRUE	FALSE	Animalia	Annelida	Polychaeta	Eunicida	Oenonidae	Arabella	265372	1	Arabella (Arabella) iricolor, Arabella lagunae, Arabella maculata, Arabella maculosa, Arabella multidentata, Arabella quadristriata, Arabella setosa, Aracoda iricolor, Aracoda iricolor caerulea, Aracoda moebiana, Aracoda multidentata, Drilonereis pinnata, Lumbriconereis longissima, Lumbriconereis opalina, Lumbriconereis quadristriata, Lumbriconereis splendida, Lumbrinereis st-hilaryi, Lumbrineris…	10	5	0	0	10	5	Both databases	Found in all regions
475	Archaeomysis kokuboi	Archaeomysis kokuboi	Ii, 1964	Archaeomysis kokuboi	226596	226596	236543	TRUE	NA	Animalia	Arthropoda	Malacostraca	Mysida	Mysidae	Archaeomysis	NA	4	Error retrieving synonyms	0	0	0	0	0	0	No barcode	Distinct to north temperate
476	Archiconchoecemma orientalis	Archiconchoecemma orientalis	(Chavtur, 1987)	Archiconchoecemma orientalis	176627	176627	NA	TRUE	NA	Animalia	Arthropoda	Ostracoda	Halocyprida	Halocyprididae	Archiconchoecemma	NA	1	Archiconchoecia orientalis	0	0	0	0	0	0	No barcode	Distinct to north temperate
477	Archiconchoecetta inventricosa	Archiconchoecetta inventricosa	Chavtur & Stovbun, 2003	Archiconchoecetta inventricosa	176638	176638	NA	TRUE	NA	Animalia	Arthropoda	Ostracoda	Halocyprida	Halocyprididae	Archiconchoecetta	NA	1	Error retrieving synonyms	0	0	0	0	0	0	No barcode	Distinct to north temperate
478	Archiconchoecilla maculata	Archiconchoecilla maculata	Chavtur, 1977	Archiconchoecilla maculata	176623	176623	NA	TRUE	NA	Animalia	Arthropoda	Ostracoda	Halocyprida	Halocyprididae	Archiconchoecilla	NA	1	Error retrieving synonyms	0	0	0	0	0	0	No barcode	Distinct to north temperate
479	Archiconchoecissa pljusnini	Archiconchoecissa pljusnini	Chavtur & Stovbun, 2003	Archiconchoecissa pljusnini	176619	176619	1774327	TRUE	NA	Animalia	Arthropoda	Ostracoda	Halocyprida	Halocyprididae	Archiconchoecissa	NA	1	Error retrieving synonyms	3	3	0	0	3	3	Both databases	Distinct to north temperate
480	Archinome jasoni	Archinome jasoni	Borda, Kudenov, Chevaldonné, Blake, Desbruyères, Fabri, Hourdez, Pleijel, Shank, Wilson, Schulze & Rouse, 2013	Archinome jasoni	988138	988138	1291075	TRUE	FALSE	Animalia	Annelida	Polychaeta	Amphinomida	Amphinomidae	Archinome	657549	1	Error retrieving synonyms	15	8	0	0	15	8	Both databases	Shared tropical-north
481	Architectonica gualtierii	Architectonica gualtierii	Bieler, 1993	Architectonica gualtierii	585873	585873	NA	TRUE	FALSE	Animalia	Mollusca	Gastropoda	NA	Architectonicidae	Architectonica	NA	1	Error retrieving synonyms	0	0	0	0	0	0	No barcode	Shared tropical-north
482	Architeuthis dux	Architeuthis dux	Steenstrup, 1857	Architeuthis dux	342218	342218	256136	TRUE	NA	Animalia	Mollusca	Cephalopoda	Oegopsida	Architeuthidae	Architeuthis	30119	2	Architeuthis clarkei, Architeuthis hartingii, Architeuthis japonica, Architeuthis kirkii, Architeuthis longimanus, Architeuthis martensii, Architeuthis monachus, Architeuthis nawaji, Architeuthis physeteris, Architeuthis princeps, Architeuthis sanctipauli, Architeuthis stockii, Architeuthis verrilli, Dinoteuthis proboscideus, Dubioteuthis physeteris, Loligo hartingii, Megaloteuthis harveyi, Megat…	10	65	0	0	10	65	Both databases	Shared north-south
483	Archivesica kawamurai	Archivesica kawamurai	(Kuroda, 1943)	Archivesica kawamurai	1374072	1374072	NA	TRUE	FALSE	Animalia	Mollusca	Bivalvia	Venerida	Vesicomyidae	Archivesica	NA	1	Akebiconcha kawamurai, Akebiconcha kawamurai elongata, Akebiconcha solidissima, Calyptogena kawamurai, Calyptogena solidissima	1	0	10	13	11	13	Both databases	Shared tropical-north
484	Archotoplana abutaensis	Archotoplana abutaensis	Tajika, 1983	Archotoplana abutaensis	154593	154593	NA	TRUE	NA	Animalia	Platyhelminthes	NA	Proseriata	Otoplanidae	Archotoplana	NA	1	Error retrieving synonyms	0	0	0	0	0	0	No barcode	Distinct to north temperate
485	Archotoplana yamadai	Archotoplana yamadai	Tajika, 1983	Archotoplana yamadai	154596	154596	NA	TRUE	NA	Animalia	Platyhelminthes	NA	Proseriata	Otoplanidae	Archotoplana	NA	1	Error retrieving synonyms	0	0	0	0	0	0	No barcode	Distinct to north temperate
486	Archypolycope bonaducei	Archypolycope bonaducei	Chavtur, 1981	Archypolycope bonaducei	451453	451453	NA	TRUE	FALSE	Animalia	Arthropoda	Ostracoda	Halocyprida	Polycopidae	Archypolycope	NA	2	Error retrieving synonyms	0	0	0	0	0	0	No barcode	Distinct to north temperate
487	Arctapodema ampla	Arctapodema ampla	(Vanhöffen, 1902)	Arctapodema ampla	117852	117852	NA	TRUE	NA	Animalia	Cnidaria	Hydrozoa	Trachymedusae	Rhopalonematidae	Arctapodema	NA	1	Homoeonema amplum, Isonema amplum, Isonema najadis, Isonema tetragonium	0	0	0	0	0	0	No barcode	Shared north-south
488	Arctapodema australis	Arctapodema australis	(Vanhöffen, 1912)	Arctapodema australis	231572	231572	NA	TRUE	FALSE	Animalia	Cnidaria	Hydrozoa	Trachymedusae	Rhopalonematidae	Arctapodema	NA	1	Arctapodema australe, Isonema australe	0	0	0	0	0	0	No barcode	Distinct to north temperate
489	Arctoraja parmifera	Arctoraja parmifera	(Bean, 1881)	Arctoraja parmifera	1577324	1577324	NA	TRUE	NA	Animalia	Chordata	Elasmobranchii	Rajiformes	Rajidae	Arctoraja	NA	2	Bathyraja parmifera, Bathyraja rosispinis, Breviraja parmifera, Raia obtusa, Raia parmifera, Raia rosispinis, Raja obtusa, Raja parmifera, Raja rosispinis, Rhinoraja obtusa	0	0	73	26	73	26	Both databases	Distinct to north temperate
490	Arctoscopus japonicus	Arctoscopus japonicus	(Steindachner, 1881)	Arctoscopus japonicus	279686	279686	148607	TRUE	FALSE	Animalia	Chordata	Teleostei	Perciformes	Trichodontidae	Arctoscopus	30397	17	Arctoscopus japonicus hachirogatensis, Trichodon japonicus	21	9	0	0	21	9	Both databases	Distinct to north temperate
491	Arctozenus risso	Arctozenus risso	(Bonaparte, 1840)	Arctozenus risso	126352	126352	473348	TRUE	FALSE	Animalia	Chordata	Teleostei	Aulopiformes	Paralepididae	Arctozenus	59407	34	Arctozenus coruscans, Arctozenus rissoi, Notolepis coruscans, Notolepis risso, Notolepis rissoi, Notolepis rissoi rissoi, Paralepis coruscans, Paralepis kroyeri, Paralepis risso, Paralepis rissoi, Paralepis rissoi rissoi, Sudis rissoi	28	31	0	0	28	31	Both databases	Found in all regions
492	Arcturus crassispinis	Arcturus crassispinis	Richardson, 1909	Arcturus crassispinis	257281	257281	NA	TRUE	FALSE	Animalia	Arthropoda	Malacostraca	Isopoda	Arcturidae	Arcturus	NA	5	Error retrieving synonyms	0	0	0	0	0	0	No barcode	Distinct to north temperate
493	Arcturus granulatus	Arcturus granulatus	Richardson, 1909	Arcturus granulatus	257285	257285	NA	TRUE	FALSE	Animalia	Arthropoda	Malacostraca	Isopoda	Arcturidae	Arcturus	NA	2	Error retrieving synonyms	0	0	0	0	0	0	No barcode	Distinct to north temperate
494	Arcturus hastiger	Arcturus hastiger	Richardson, 1909	Arcturus hastiger	257287	257287	NA	TRUE	FALSE	Animalia	Arthropoda	Malacostraca	Isopoda	Arcturidae	Arcturus	NA	2	Error retrieving synonyms	0	0	0	0	0	0	No barcode	Distinct to north temperate
495	Arcturus ulbani	Arcturus ulbani	Gurjanova, 1933	Arcturus ulbani	257298	257298	NA	TRUE	FALSE	Animalia	Arthropoda	Malacostraca	Isopoda	Arcturidae	Arcturus	NA	1	Error retrieving synonyms	0	0	0	0	0	0	No barcode	Distinct to north temperate
496	Arcuatula elegans	Arcuatula elegans	(Gray, 1828)	Arcuatula elegans	505954	505954	NA	TRUE	NA	Animalia	Mollusca	Bivalvia	Mytilida	Mytilidae	Arcuatula	NA	1	Modiola elegans, Modiolus elegans	0	0	0	0	0	0	No barcode	Distinct to north temperate
497	Arcuatula senhousia	Arcuatula senhousia	(W. H. Benson, 1842)	Arcuatula senhousia	505946	505946	1954227	TRUE	FALSE	Animalia	Mollusca	Bivalvia	Mytilida	Mytilidae	Arcuatula	799824	16	Brachidontes senhousia, Brachiodontes senhausi, Modiola aquarius, Modiola bellardiana, Modiola senhousia, Musculista senhousia, Musculus (Musculista) senhousia, Musculus senhousia	144	46	0	40	144	86	Both databases	Found in all regions
498	Arenaria interpres	Arenaria interpres	(Linnaeus, 1758)	Arenaria interpres	147431	147431	54971	TRUE	NA	Animalia	Chordata	Aves	Charadriiformes	Scolopacidae	Arenaria	19980	683	Strepsilas interpres	16	14	0	0	16	14	Both databases	Found in all regions
499	Arenicola brasiliensis	Arenicola brasiliensis	Nonato, 1958	Arenicola brasiliensis	157215	157215	289432	TRUE	FALSE	Animalia	Annelida	Polychaeta	NA	Arenicolidae	Arenicola	NA	11	Arenicola caroledna, Arenicola cristata brasiliensis, Arenicola glacialis peruana	0	0	0	0	0	0	No barcode	Distinct to north temperate
500	Argeia pugettensis	Argeia pugettensis	Dana, 1853	Argeia pugettensis	259044	259044	1458127	TRUE	FALSE	Animalia	Arthropoda	Malacostraca	Isopoda	Bopyridae	Argeia	99590	1	Argeia calmani, Argeia depauperata, Argeia pauperata	1	6	0	0	1	6	Both databases	Distinct to north temperate
501	Argentina kagoshimae	Argentina kagoshimae	Jordan & Snyder, 1902	Argentina kagoshimae	272896	272896	486150	TRUE	FALSE	Animalia	Chordata	Teleostei	Argentiniformes	Argentinidae	Argentina	196022	1	Error retrieving synonyms	5	3	0	0	5	3	Both databases	Distinct to north temperate
502	Argonauta argo	Argonauta argo	Linnaeus, 1758	Argonauta argo	138803	138803	294695	TRUE	NA	Animalia	Mollusca	Cephalopoda	Octopoda	Argonautidae	Argonauta	26436	2	Argonauta argo f. agglutinans, Argonauta argo f. aurita, Argonauta argo f. mediterranea, Argonauta argo f. obtusangula, Argonauta argo var. americana, Argonauta bulleri, Argonauta compressus, Argonauta corrugata, Argonauta corrugatus, Argonauta cygnus, Argonauta dispar, Argonauta ferussaci, Argonauta grandiformis, Argonauta haustrum, Argonauta haustrum, Argonauta minor, Argonauta monterosatoi, Ar…	7	14	0	0	7	14	Both databases	Found in all regions
503	Argonauta hians	Argonauta hians	[Lightfoot], 1786	Argonauta hians	215276	215276	2052491	TRUE	NA	Animalia	Mollusca	Cephalopoda	Octopoda	Argonautidae	Argonauta	386815	3	Argonauta boettgeri, Argonauta crassicosta, Argonauta hians f. aurita, Argonauta hians f. mutica, Argonauta hians f. obtusangula, Argonauta kochianus, Argonauta nitida, Argonauta owenii, Argonauta politus, Argonauta raricosta, Octopus (Philonexis) minimus, Ocythoe cranchii	1	5	0	0	1	5	Both databases	Found in all regions
504	Argyripnus atlanticus	Argyripnus atlanticus	Maul, 1952	Argyripnus atlanticus	127305	127305	NA	TRUE	FALSE	Animalia	Chordata	Teleostei	Stomiiformes	Sternoptychidae	Argyripnus	519465	1	Error retrieving synonyms	0	0	0	0	0	0	No barcode	Distinct to north temperate
505	Argyrocottus zanderi	Argyrocottus zanderi	Herzenstein, 1892	Argyrocottus zanderi	279689	279689	1633511	TRUE	FALSE	Animalia	Chordata	Teleostei	Perciformes	Cottidae	Argyrocottus	NA	22	Error retrieving synonyms	11	2	0	0	11	2	Both databases	Distinct to north temperate
506	Argyrometra crispa	Argyrometra crispa	(AH Clark, 1908)	Argyrometra crispa	712088	712088	NA	TRUE	FALSE	Animalia	Echinodermata	Crinoidea	Comatulida	Antedonidae	Argyrometra	NA	1	Compsometra crispa, Iridometra crispa	0	0	0	0	0	0	No barcode	Distinct to north temperate
507	Argyropelecus aculeatus	Argyropelecus aculeatus	Valenciennes, 1850	Argyropelecus aculeatus	127306	127306	81868	TRUE	FALSE	Animalia	Chordata	Teleostei	Stomiiformes	Sternoptychidae	Argyropelecus	59408	58	Argyropelachus aculeatus, Argyropelachus amabilis, Argyropelecus amabilis, Argyropelecus antrorsospinus, Argyropelecus caninus, Argyropelecus micracanthus, Sternoptychides amabilis	48	22	0	0	48	22	Both databases	Found in all regions
508	Argyropelecus hemigymnus	Argyropelecus hemigymnus	Cocco, 1829	Argyropelecus hemigymnus	127309	127309	68504	TRUE	FALSE	Animalia	Chordata	Teleostei	Stomiiformes	Sternoptychidae	Argyropelecus	59409	15	Argyripnus hemigymnus, Argyropelachus hemigymnus, Argyropelecus durvillei, Argyropelecus d'Urvillei, Argyropelecus heathi, Argyropelecus hemigymmus, Argyropelecus hemigymnos, Argyropelecus intermedius	38	33	0	0	38	33	Both databases	Found in all regions
509	Argyropelecus lychnus	Argyropelecus lychnus	Garman, 1899	Argyropelecus lychnus	158836	158836	875771	TRUE	FALSE	Animalia	Chordata	Teleostei	Stomiiformes	Sternoptychidae	Argyropelecus	89103	3	Argyripnus lychnus, Argyropelecus lychnus lychnus, Argyropelecus lynchus	2	1	0	0	2	1	Both databases	Found in all regions
510	Argyropelecus olfersii	Argyropelecus olfersii	(Cuvier, 1829)	Argyropelecus olfersii	274967	274967	473298	TRUE	FALSE	Animalia	Chordata	Teleostei	Stomiiformes	Sternoptychidae	Argyropelecus	59410	1	Argyropelachus olfersi, Argyropelecus olfersi, Pleurothyris olfersii, Sternoptyx olfersii	6	4	0	0	6	4	Both databases	Found in all regions
511	Argyropelecus sladeni	Argyropelecus sladeni	Regan, 1908	Argyropelecus sladeni	158837	158837	81870	TRUE	FALSE	Animalia	Chordata	Teleostei	Stomiiformes	Sternoptychidae	Argyropelecus	125543	1	Argyripnus sladeni, Argyropelecus hawaiensis, Argyropelecus lynchus hawaiensis	8	5	0	0	8	5	Both databases	Found in all regions
512	Arhythmata tetradentifera	Arhythmata tetradentifera	(Koltun, 1970)	Arhythmata tetradentifera	1553051	1553051	NA	TRUE	FALSE	Animalia	Porifera	Demospongiae	Poecilosclerida	Myxillidae	Arhythmata	NA	5	Melonanchora tetradentifera	0	0	0	0	0	0	No barcode	Distinct to north temperate
513	Ariadnaria insignis	Ariadnaria insignis	(Middendorff, 1848)	Ariadnaria insignis	576324	576324	NA	TRUE	TRUE	Animalia	Mollusca	Gastropoda	Littorinimorpha	Capulidae	Ariadnaria	593203	1	Ariadna insignis, Trichotropis (Ariadna) insignis, Trichotropis insignis, Turritropis insignis	12	11	0	0	12	11	Both databases	Distinct to north temperate
514	Aricidea (Acmira) horikoshii	Aricidea (Acmira) horikoshii	Imajima, 1973	Aricidea (Acmira) horikoshii	333035	333035	NA	TRUE	FALSE	Animalia	Annelida	Polychaeta	NA	Paraonidae	Aricidea	NA	1	Aricidea horikoshii	0	0	0	0	0	0	No barcode	Distinct to north temperate
515	Aricidea (Acmira) trilobata	Aricidea (Acmira) trilobata	Imajima, 1973	Aricidea (Acmira) trilobata	333038	333038	NA	TRUE	FALSE	Animalia	Annelida	Polychaeta	NA	Paraonidae	Aricidea	NA	1	Aricidea trilobata	0	0	0	0	0	0	No barcode	Distinct to north temperate
516	Aricidea elongata	Aricidea elongata	Imajima, 1973	Aricidea elongata	326610	326610	NA	TRUE	FALSE	Animalia	Annelida	Polychaeta	NA	Paraonidae	Aricidea	NA	1	Error retrieving synonyms	0	0	0	0	0	0	No barcode	Distinct to north temperate
517	Aricidea neosuecica	Aricidea neosuecica nipponica	Imajima, 1973	Aricidea neosuecica nipponica	335378	335378	NA	TRUE	FALSE	Animalia	Annelida	Polychaeta	NA	Paraonidae	Aricidea	NA	1	Error retrieving synonyms	0	0	0	0	0	0	No barcode	Distinct to north temperate
518	Arietellus armatus	Arietellus armatus	Wolfenden, 1911	Arietellus armatus	104348	104348	NA	TRUE	FALSE	Animalia	Arthropoda	Copepoda	Calanoida	Arietellidae	Arietellus	NA	1	Error retrieving synonyms	0	0	0	0	0	0	No barcode	Distinct to north temperate
519	Ariomma brevimanus	Ariomma brevimanus	(Klunzinger, 1884)	Ariomma brevimanus	219750	219750	316127	TRUE	FALSE	Animalia	Chordata	Teleostei	Scombriformes	Ariommatidae	Ariomma	NA	2	Ariomma brevimanum, Ariomma evermanni, Cubiceps brevimanus, Cubiceps evermanni, Cubiceps thompsoni	6	0	0	1	6	1	Both databases	Shared tropical-north
520	Ariomma lurida	Ariomma lurida	Jordan & Snyder, 1904	Ariomma lurida	276302	276302	316125	TRUE	FALSE	Animalia	Chordata	Teleostei	Scombriformes	Ariommatidae	Ariomma	NA	27	Ariomma luridum	13	0	0	6	13	6	Both databases	Found in all regions
521	Ariosoma anago	Ariosoma anago	(Temminck & Schlegel, 1846)	Ariosoma anago	217542	217542	190107	TRUE	FALSE	Animalia	Chordata	Teleostei	Anguilliformes	Congridae	Ariosoma	NA	1	Anago anago, Ariosome anago, Conger anago	2	0	0	0	2	0	Only NCBI	Found in all regions
522	Ariosoma marginatum	Ariosoma marginatum	(Vaillant & Sauvage, 1875)	Ariosoma marginatum	271725	271725	NA	TRUE	FALSE	Animalia	Chordata	Teleostei	Anguilliformes	Congridae	Ariosoma	NA	7	Ariosoma bowersi, Congrellus bowersi, Congrogadus marginatus	0	0	2	2	2	2	Both databases	Shared tropical-north
523	Ariosoma meeki	Ariosoma meeki	(Jordan & Snyder, 1900)	Ariosoma meeki	271726	271726	1043173	TRUE	FALSE	Animalia	Chordata	Teleostei	Anguilliformes	Congridae	Ariosoma	95304	1	Ariosome meeki, Congrellus meeki	24	13	0	0	24	13	Both databases	Shared tropical-north
524	Aristias curtipes	Aristias curtipes	Gurjanova, 1962	Aristias curtipes	488867	488867	NA	TRUE	NA	Animalia	Arthropoda	Malacostraca	Amphipoda	Aristiidae	Aristias	NA	1	Error retrieving synonyms	0	0	0	0	0	0	No barcode	Distinct to north temperate
525	Aristias tumidus	Aristias tumidus	(Krøyer, 1846)	Aristias tumidus	102524	102524	NA	TRUE	FALSE	Animalia	Arthropoda	Malacostraca	Amphipoda	Aristiidae	Aristias	512566	9	Anonyx tumidus, Aristias arcticus, Lysianassa tumida, Menigrates arcticus	0	4	0	0	0	4	Only BOLD	Distinct to north temperate
526	Aristostomias grimaldii	Aristostomias grimaldii	Zugmayer, 1913	Aristostomias grimaldii	127317	127317	NA	TRUE	FALSE	Animalia	Chordata	Teleostei	Stomiiformes	Stomiidae	Aristostomias	359551	1	Error retrieving synonyms	1	0	0	0	1	0	Only NCBI	Shared tropical-north
527	Aristostomias lunifer	Aristostomias lunifer	Regan & Trewavas, 1930	Aristostomias lunifer	127318	127318	NA	TRUE	FALSE	Animalia	Chordata	Teleostei	Stomiiformes	Stomiidae	Aristostomias	141013	2	Aristostomias photodactylus	0	0	0	0	0	0	No barcode	Shared tropical-north
528	Aristostomias scintillans	Aristostomias scintillans	(Gilbert, 1915)	Aristostomias scintillans	275007	275007	319440	TRUE	FALSE	Animalia	Chordata	Teleostei	Stomiiformes	Stomiidae	Aristostomias	34006	17	Zastomias scintillans	11	10	0	0	11	10	Both databases	Distinct to north temperate
529	Aristostomias xenostoma	Aristostomias xenostoma	Regan & Trewavas, 1930	Aristostomias xenostoma	275008	275008	2100586	TRUE	FALSE	Animalia	Chordata	Teleostei	Stomiiformes	Stomiidae	Aristostomias	759380	1	Error retrieving synonyms	3	5	0	0	3	5	Both databases	Shared tropical-north
530	Armandia intermedia	Armandia intermedia	Fauvel, 1902	Armandia intermedia	209885	209885	1619267	TRUE	FALSE	Animalia	Annelida	Polychaeta	NA	Opheliidae	Armandia	543048	16	Error retrieving synonyms	3	0	0	0	3	0	Only NCBI	Found in all regions
531	Armandia lanceolata	Armandia lanceolata	Willey, 1905	Armandia lanceolata	326639	326639	NA	TRUE	FALSE	Animalia	Annelida	Polychaeta	NA	Opheliidae	Armandia	NA	23	Error retrieving synonyms	0	0	0	0	0	0	No barcode	Shared tropical-north
532	Armatomelita tshayensis	Armatomelita tshayensis	Labay, 2013	Armatomelita tshayensis	744422	744422	NA	TRUE	FALSE	Animalia	Arthropoda	Malacostraca	Amphipoda	Melitidae	Armatomelita	NA	2	Error retrieving synonyms	0	0	0	0	0	0	No barcode	Distinct to north temperate
533	Arnoglossus debilis	Arnoglossus debilis	(Gilbert, 1905)	Arnoglossus debilis	274162	274162	NA	TRUE	FALSE	Animalia	Chordata	Teleostei	Pleuronectiformes	Bothidae	Arnoglossus	NA	1	Anticitharus debilis	0	0	0	0	0	0	No barcode	Shared tropical-north
534	Arothron hispidus	Arothron hispidus	(Linnaeus, 1758)	Arothron hispidus	219925	219925	300221	TRUE	TRUE	Animalia	Chordata	Teleostei	Tetraodontiformes	Tetraodontidae	Arothron	10982	8	Arothon hispidus, Arothron hispidus perspicillaris, Crayracion hispidus, Dilobomycter hispidus, Dilobomycterus hispidus, Takifugu hispidus, Tetraodon hispidus, Tetraodon perspicillaris, Tetraodon sazanami, Tetraodon semistriatus, Tetrodon hispidus, Tetrodon laterna, Tetrodon pusillus	52	39	0	0	52	39	Both databases	Found in all regions
535	Arothron meleagris	Arothron meleagris	(Anonymous, 1798)	Arothron meleagris	219926	219926	342437	TRUE	FALSE	Animalia	Chordata	Teleostei	Tetraodontiformes	Tetraodontidae	Arothron	10981	5	Arothron meleagridis, Arothron ophryas, Arothron setosus, Ovoides latifrons, Tetraodon lacrymatus, Tetraodon meleagris, Tetraodon setosus, Tetrodon meleagris, Tetrodon setosus	11	12	0	0	11	12	Both databases	Found in all regions
536	Artediellus dydymovi	Artediellus dydymovi	Soldatov, 1915	Artediellus dydymovi	274358	274358	NA	TRUE	FALSE	Animalia	Chordata	Teleostei	Perciformes	Cottidae	Artediellus	NA	10	Artediellus dydymovi dydymovi	0	0	0	0	0	0	No barcode	Distinct to north temperate
537	Artediellus ingens	Artediellus ingens	Nelson, 1986	Artediellus ingens	274360	274360	NA	TRUE	FALSE	Animalia	Chordata	Teleostei	Perciformes	Cottidae	Artediellus	NA	5	Error retrieving synonyms	0	0	0	0	0	0	No barcode	Distinct to north temperate
538	Artediellus neyelovi	Artediellus neyelovi	Muto, Yabe & Amaoka, 1994	Artediellus neyelovi	274363	274363	1633449	TRUE	FALSE	Animalia	Chordata	Teleostei	Perciformes	Cottidae	Artediellus	NA	13	Error retrieving synonyms	1	0	0	0	1	0	Only NCBI	Distinct to north temperate
539	Artediellus ochotensis	Artediellus ochotensis	Gilbert & Burke, 1912	Artediellus ochotensis	274364	274364	NA	TRUE	FALSE	Animalia	Chordata	Teleostei	Perciformes	Cottidae	Artediellus	NA	4	Error retrieving synonyms	1	0	0	0	1	0	Only NCBI	Distinct to north temperate
540	Arthrogorgia ijimai	Arthrogorgia ijimai	(Kinoshita, 1907)	Arthrogorgia ijimai	289456	289456	NA	TRUE	NA	Animalia	Cnidaria	Anthozoa	Scleralcyonacea	Primnoidae	Arthrogorgia	514160	1	Arthrogorgia membranacea, Calyptrophora (Arthrogorgia) ijimai, Calyptrophora ijimai	0	0	0	0	0	0	No barcode	Distinct to north temperate
541	Arthrura andriashevi	Arthrura andriashevi	Kudinova-Pasternak, 1966	Arthrura andriashevi	247671	247671	NA	TRUE	NA	Animalia	Arthropoda	Malacostraca	Tanaidacea	Tanaellidae	Arthrura	NA	1	Error retrieving synonyms	0	0	0	0	0	0	No barcode	Distinct to north temperate
542	Arthrura longicephala	Arthrura longicephala	(Kudinova-Pasternak, 1978)	Arthrura longicephala	740310	740310	NA	TRUE	NA	Animalia	Arthropoda	Malacostraca	Tanaidacea	Tanaellidae	Arthrura	NA	1	Arthrura longicephalus, Libanius longicephalus	0	0	0	0	0	0	No barcode	Distinct to north temperate
543	Asbestopluma (Asbestopluma) biserialis	Asbestopluma (Asbestopluma) biserialis	(Ridley & Dendy, 1886)	Asbestopluma (Asbestopluma) biserialis	168192	168192	NA	TRUE	FALSE	Animalia	Porifera	Demospongiae	Poecilosclerida	Cladorhizidae	Asbestopluma	NA	11	Asbestopluma biserialis, Esperella biserialis	0	0	0	0	0	0	No barcode	Found in all regions
544	Asbestopluma (Asbestopluma) ramosa	Asbestopluma (Asbestopluma) ramosa	Koltun, 1958	Asbestopluma (Asbestopluma) ramosa	133181	133181	NA	TRUE	FALSE	Animalia	Porifera	Demospongiae	Poecilosclerida	Cladorhizidae	Asbestopluma	NA	1	Asbestopluma ramosa	0	0	0	0	0	0	No barcode	Distinct to north temperate
545	Ascidia callosa	Ascidia callosa	Stimpson, 1852	Ascidia callosa	103700	103700	NA	TRUE	NA	Animalia	Chordata	Ascidiacea	Phlebobranchia	Ascidiidae	Ascidia	807876	1	Ascidia adhaerens, Ascidia griffini, Ascidia inornata, Ascidiella griffini, Ascidiella incrustans, Phallusia adhaerens, Phallusia inornata, Phallusia olrikii	0	1	0	0	0	1	Only BOLD	Distinct to north temperate
546	Aseraggodes therese	Aseraggodes therese	Randall, 1996	Aseraggodes therese	279743	279743	NA	TRUE	FALSE	Animalia	Chordata	Teleostei	Pleuronectiformes	Soleidae	Aseraggodes	NA	1	Error retrieving synonyms	0	0	0	0	0	0	No barcode	Shared tropical-north
547	Askoldia variegata	Askoldia variegata	Pavlenko, 1910	Askoldia variegata	279746	279746	986104	TRUE	FALSE	Animalia	Chordata	Teleostei	Perciformes	Stichaeidae	Askoldia	503746	12	Ascoldia variegata knipowitschi, Askoldia knipowitschi, Askoldia variegata knipowitschi, Askoldia variegata variegata	8	8	0	0	8	8	Both databases	Distinct to north temperate
548	Aspasma minima	Aspasma minima	(Döderlein, 1887)	Aspasma minima	279747	279747	181476	TRUE	FALSE	Animalia	Chordata	Teleostei	Gobiesociformes	Gobiesocidae	Aspasma	31897	10	Lepadogaster minimus	1	1	0	0	1	1	Both databases	Shared tropical-north
549	Aspasma ubauo	Aspasma ubauo	Fujiwara & Motomura, 2019	Aspasma ubauo	1493199	1493199	NA	TRUE	FALSE	Animalia	Chordata	Teleostei	Gobiesociformes	Gobiesocidae	Aspasma	NA	1	Error retrieving synonyms	0	0	0	0	0	0	No barcode	Distinct to north temperate
550	Aspella anceps	Aspella anceps	(Lamarck, 1822)	Aspella anceps	140388	140388	NA	TRUE	NA	Animalia	Mollusca	Gastropoda	Neogastropoda	Muricidae	Aspella	85048	1	Epidromus gladiolus, Ranella anceps	0	1	0	0	0	1	Only BOLD	Shared tropical-north
551	Aspera rosea	Aspera rosea	Dautova, 2018	Aspera rosea	1388094	1388094	NA	TRUE	FALSE	Animalia	Cnidaria	Anthozoa	Octocorallia incertae sedis	NA	Aspera	NA	8	Error retrieving synonyms	0	0	0	0	0	0	No barcode	Distinct to north temperate
552	Aspidarachna carinata	Aspidarachna carinata	(Birstein, 1963)	Aspidarachna carinata	257619	257619	NA	TRUE	FALSE	Animalia	Arthropoda	Malacostraca	Isopoda	Munnopsidae	Aspidarachna	NA	1	Ilyarachna carinata	0	0	0	0	0	0	No barcode	Shared north-south
553	Aspidarachna glabra	Aspidarachna glabra	(Birstein, 1971)	Aspidarachna glabra	257620	257620	NA	TRUE	FALSE	Animalia	Arthropoda	Malacostraca	Isopoda	Munnopsidae	Aspidarachna	NA	2	Ilyarachna glabra	0	0	0	0	0	0	No barcode	Distinct to north temperate
554	Aspidodiadema montanum	Aspidodiadema montanum	Mironov, 1981	Aspidodiadema montanum	513014	513014	NA	TRUE	FALSE	Animalia	Echinodermata	Echinoidea	Aspidodiadematoida	Aspidodiadematidae	Aspidodiadema	NA	1	Error retrieving synonyms	0	0	0	0	0	0	No barcode	Shared tropical-north
555	Aspidophoroides monopterygius	Aspidophoroides monopterygius	(Bloch, 1786)	Aspidophoroides monopterygius	159459	159459	255537	TRUE	FALSE	Animalia	Chordata	Teleostei	Perciformes	Agonidae	Aspidophoroides	34611	10	Aspidophoroides bartoni, Aspidophoroides borealis, Aspidophoroides groenlandicus, Aspidophoroides tranquebar, Cottus indicus, Cottus monopterygius	26	22	4	2	30	24	Both databases	Distinct to north temperate
556	Aspidosiphon (Paraspidosiphon) steenstrupii	Aspidosiphon (Paraspidosiphon) steenstrupii	Diesing, 1859	Aspidosiphon (Paraspidosiphon) steenstrupii	136038	136038	NA	TRUE	FALSE	Animalia	Annelida	NA	Sipuncula	Aspidosiphonidae	Aspidosiphon	NA	7	Aspidosiphon (Paraspidosiphon) makoensis, Aspidosiphon (Paraspidosiphon) ochrus, Aspidosiphon (Paraspidosiphon) steenstrupi, Aspidosiphon (Paraspidosiphon) steenstrupii steenstrupii, Aspidosiphon (Paraspidosiphon) trinidensis, Aspidosiphon exostomum, Aspidosiphon fuscus, Aspidosiphon makoensis, Aspidosiphon ochrus, Aspidosiphon semperi, Aspidosiphon speculator, Aspidosiphon steenstrupii, Aspidosi…	0	0	4	3	4	3	Both databases	Found in all regions
557	Assiminea hiradoensis	Assiminea hiradoensis	Habe, 1942	Assiminea hiradoensis	765238	765238	980349	TRUE	TRUE	Animalia	Mollusca	Gastropoda	Littorinimorpha	Assimineidae	Assiminea	666534	7	Assiminea bella	2	2	0	0	2	2	Both databases	Distinct to north temperate
558	Assiminea parasitologica	Assiminea parasitologica	Kuroda, 1958	Assiminea parasitologica	765236	765236	NA	TRUE	TRUE	Animalia	Mollusca	Gastropoda	Littorinimorpha	Assimineidae	Assiminea	NA	1	Error retrieving synonyms	0	0	0	0	0	0	No barcode	Distinct to north temperate
559	Assurger anzac	Assurger anzac	(Alexander, 1917)	Assurger anzac	279766	279766	320586	TRUE	FALSE	Animalia	Chordata	Teleostei	Scombriformes	Trichiuridae	Assurger	125558	2	Assurger alexanderi, Evoxymetopon anzac	3	4	0	0	3	4	Both databases	Shared north-south
560	Astarte elliptica	Astarte elliptica	(T. Brown, 1827)	Astarte elliptica	138821	138821	1622211	TRUE	NA	Animalia	Mollusca	Bivalvia	Carditida	Astartidae	Astarte	263340	1	Error retrieving synonyms	0	7	0	0	0	7	Only BOLD	Distinct to north temperate
561	Asterias amurensis	Asterias amurensis	Lutken, 1871	Asterias amurensis	254497	254497	7602	TRUE	FALSE	Animalia	Echinodermata	Asteroidea	Forcipulatida	Asteriidae	Asterias	24751	3	Allasterias migrata, Allasterias rathbuni var. nortonensis, Asteracanthion rubens var. migratum, Asterias acervispinis, Asterias amurensis f. acervispinis, Asterias amurensis f. flabellifera, Asterias amurensis f. gracilispinis, Asterias amurensis f. latissima, Asterias flabellifera, Asterias gracilispinis, Asterias latissima, Asterias pectinata, Asterias rubens var. migratum, Parasterias alberte…	147	129	0	0	147	129	Both databases	Shared north-south
562	Asterodiscides tuberculosus	Asterodiscides tuberculosus	(Fisher, 1906)	Asterodiscides tuberculosus	378070	378070	NA	TRUE	FALSE	Animalia	Echinodermata	Asteroidea	Valvatida	Asterodiscididae	Asterodiscides	NA	1	Asterodiscus tuberculosus	0	0	0	0	0	0	No barcode	Shared tropical-north
563	Asteronotus cespitosus	Asteronotus cespitosus	(van Hasselt, 1824)	Asteronotus cespitosus	215302	215302	204756	TRUE	NA	Animalia	Mollusca	Gastropoda	Nudibranchia	Discodorididae	Asteronotus	30627	1	Asteronotus brassica, Asteronotus fuscus, Asteronotus hemprichi, Asteronotus mabilla, Asteronotus wardianus, Doris cespitosus, Doris mabilla, Jorunna marchadi	7	10	0	0	7	10	Both databases	Found in all regions
564	Asteronyx loveni	Asteronyx loveni	Müller & Troschel, 1842	Asteronyx loveni	124951	124951	72723	TRUE	FALSE	Animalia	Echinodermata	Ophiuroidea	Euryalida	Asteronychidae	Asteronyx	140269	43	Asteronyx Cooperi, Asteronyx dispar, Asteronyx locardi, Ophiuraster patersoni, Ophiuropsis lymani	35	34	0	0	35	34	Both databases	Found in all regions
565	Asteronyx niger	Asteronyx niger	Djakonov, 1954	Asteronyx niger	243100	243100	NA	TRUE	FALSE	Animalia	Echinodermata	Ophiuroidea	Euryalida	Asteronychidae	Asteronyx	NA	2	Error retrieving synonyms	0	0	0	0	0	0	No barcode	Distinct to north temperate
566	Asteroporpa (Asteroporpa) hadracantha	Asteroporpa (Asteroporpa) hadracantha	H.L. Clark, 1911	Asteroporpa (Asteroporpa) hadracantha	574608	574608	NA	TRUE	NA	Animalia	Echinodermata	Ophiuroidea	Euryalida	Gorgonocephalidae	Asteroporpa	NA	17	Asteroporpa (Astromoana) hadracantha, Asteroporpa hadracantha, Astroporpa hadracantha	0	0	1	1	1	1	Both databases	Distinct to north temperate
567	Asteroporpa (Astrohelix) koyoae	Asteroporpa (Astrohelix) koyoae	Okanishi & Fujita, 2011	Asteroporpa (Astrohelix) koyoae	1475060	1475060	NA	TRUE	NA	Animalia	Echinodermata	Ophiuroidea	Euryalida	Gorgonocephalidae	Asteroporpa	NA	1	Asteroporpa (Asteromoana) koyoae, Asteroporpa (Astromoana) koyoae	0	0	0	0	0	0	No barcode	Distinct to north temperate
568	Asteroschema tubiferum	Asteroschema tubiferum	Matsumoto, 1911	Asteroschema tubiferum	243132	243132	1815083	TRUE	FALSE	Animalia	Echinodermata	Ophiuroidea	Euryalida	Euryalidae	Asteroschema	217813	3	Error retrieving synonyms	4	4	0	0	4	4	Both databases	Found in all regions
569	Asteroschema tumidum	Asteroschema tumidum	Lyman, 1879	Asteroschema tumidum	243133	243133	NA	TRUE	FALSE	Animalia	Echinodermata	Ophiuroidea	Euryalida	Euryalidae	Asteroschema	NA	1	Asteroschema ferox, Astrochema ferox, Astroschema tumidum	0	0	1	1	1	1	Both databases	Found in all regions
570	Asterropteryx semipunctata	Asterropteryx semipunctata	Rüppell, 1830	Asterropteryx semipunctata	277497	277497	151713	TRUE	FALSE	Animalia	Chordata	Teleostei	Gobiiformes	Gobiidae	Asterropteryx	53841	2	Asteropteryx semipunctatus, Asterropterix eumeces, Asterropterix semipunctata, Asterropterix semipunctatus, Asterropterix semipunctatus quisqualis, Asterropteryx semipunctatus, Eleotris miniatus, Gobiomorphus hypselopteryx, Gobiomorphus robustus, Priolepis auriga, Prioolepis auriga	39	40	0	0	39	40	Both databases	Found in all regions
571	Asthenomacrurus victoris	Asthenomacrurus victoris	Sazonov & Shcherbachev, 1982	Asthenomacrurus victoris	279768	279768	NA	TRUE	FALSE	Animalia	Chordata	Teleostei	Gadiformes	Macrouridae	Asthenomacrurus	263440	2	Error retrieving synonyms	0	0	0	0	0	0	No barcode	Found in all regions
572	Astraeosmilia maxima	Astraeosmilia maxima	(Veron, Pichon & Wijsman-Best, 1977)	Astraeosmilia maxima	1487798	1487798	NA	TRUE	NA	Animalia	Cnidaria	Anthozoa	Scleractinia	Merulinidae	Astraeosmilia	NA	1	Dipsastraea maxima, Favia maxima	0	0	4	5	4	5	Both databases	Found in all regions
573	Astraeosmilia tumida	Astraeosmilia tumida	(Matthai, 1928)	Astraeosmilia tumida	1487797	1487797	NA	TRUE	NA	Animalia	Cnidaria	Anthozoa	Scleractinia	Merulinidae	Astraeosmilia	NA	21	Caulastraea conglobata, Caulastraea multiseptata, Caulastraea plana, Caulastraea tumida, Caulastraea tumida conglobata, Caulastraea tumida f. conglobata, Caulastraea tumida f. gracilis, Caulastraea tumida f. multiseptata, Caulastraea tumida gracilis, Caulastraea tumida multiseptata, Caulastraea tumida tumida, Caulastraea tumida var. gracilis, Caulastraea yokoyamai, Caulastraea yokoyamai var. grac…	16	11	0	1	16	12	Both databases	Shared tropical-north
574	Astrea curta	Astrea curta	(Dana, 1846)	Astrea curta	762421	762421	1917268	TRUE	NA	Animalia	Cnidaria	Anthozoa	Scleractinia	Merulinidae	Astrea	NA	25	Astraea (Orbicella) coronata, Astraea (Orbicella) curta, Astraea laperousiana, Astraea quadrangularis, Astraea solidior, Astrea coronata, Astrea lamarckiana, Astrea laperousiana, Astrea quadrangularis, Astrea solidior, Favia solidior, Favia wakayama, Favia wakayana, Galaxea laperousiana, Heliastraea quadrangularis, Heliastraea solidior, Heliastrea lamarckii, Heliastrea solidior, Montastraea curta…	15	4	0	9	15	13	Both databases	Found in all regions
575	Astreopora cucullata	Astreopora cucullata	Lamberts, 1980	Astreopora cucullata	287943	287943	NA	TRUE	NA	Animalia	Cnidaria	Anthozoa	Scleractinia	Acroporidae	Astreopora	NA	1	Astreopora cuculata	0	0	0	0	0	0	No barcode	Found in all regions
576	Astreopora expansa	Astreopora expansa	(Brüggemann, 1877)	Astreopora expansa	207129	207129	1288472	TRUE	NA	Animalia	Cnidaria	Anthozoa	Scleractinia	Acroporidae	Astreopora	NA	1	Astraeopora expansa	0	0	0	0	0	0	No barcode	Shared tropical-north
577	Astreopora explanata	Astreopora explanata	Veron, 1985	Astreopora explanata	287944	287944	541183	TRUE	NA	Animalia	Cnidaria	Anthozoa	Scleractinia	Acroporidae	Astreopora	200243	1	Error retrieving synonyms	1	3	0	0	1	3	Both databases	Distinct to north temperate
578	Astreopora gracilis	Astreopora gracilis	Bernard, 1896	Astreopora gracilis	207124	207124	1288471	TRUE	NA	Animalia	Cnidaria	Anthozoa	Scleractinia	Acroporidae	Astreopora	NA	1	Astraeopora gracilis, Astreopora tayamai, Astreopora tayami	0	0	0	0	0	0	No barcode	Found in all regions
579	Astreopora incrustans	Astreopora incrustans	Bernard, 1896	Astreopora incrustans	207131	207131	1288475	TRUE	NA	Animalia	Cnidaria	Anthozoa	Scleractinia	Acroporidae	Astreopora	NA	3	Astraeopora incrustans	0	0	0	0	0	0	No barcode	Shared tropical-north
580	Astreopora listeri	Astreopora listeri	Bernard, 1896	Astreopora listeri	207125	207125	293171	TRUE	NA	Animalia	Cnidaria	Anthozoa	Scleractinia	Acroporidae	Astreopora	NA	2	Astraeopora hirsuta, Astraeopora listeri, Astreopora hirsuta, Astreopora horizontalis	0	0	0	0	0	0	No barcode	Found in all regions
581	Astreopora macrostoma	Astreopora macrostoma	Veron & Wallace, 1984	Astreopora macrostoma	287946	287946	NA	TRUE	NA	Animalia	Cnidaria	Anthozoa	Scleractinia	Acroporidae	Astreopora	NA	1	Error retrieving synonyms	0	0	0	0	0	0	No barcode	Shared tropical-north
582	Astreopora moretonensis	Astreopora moretonensis	Veron & Wallace, 1984	Astreopora moretonensis	287947	287947	NA	TRUE	NA	Animalia	Cnidaria	Anthozoa	Scleractinia	Acroporidae	Astreopora	NA	1	Error retrieving synonyms	0	0	0	0	0	0	No barcode	Found in all regions
583	Astreopora myriophthalma	Astreopora myriophthalma	(Lamarck, 1816)	Astreopora myriophthalma	207128	207128	102202	TRUE	NA	Animalia	Cnidaria	Anthozoa	Scleractinia	Acroporidae	Astreopora	200244	13	Astraeopora ehrenbergii, Astraeopora myriophthalma, Astraeopora ovalis, Astraeopora pulvinaria, Astraeopora pulvinaria var. myriophthalma, Astraeopora stellae, Astrea myriophthalma, Astrea pulvinaria, Astreopora arenaria, Astreopora ehrenbergi, Astreopora ehrenbergii, Astreopora eliptica, Astreopora elliptica, Astreopora kenti, Astreopora ovalis, Astreopora profunda, Astreopora pulvinaria, Astreo…	2	4	0	0	2	4	Both databases	Found in all regions
584	Astreopora ocellata	Astreopora ocellata	Bernard, 1896	Astreopora ocellata	207123	207123	NA	TRUE	NA	Animalia	Cnidaria	Anthozoa	Scleractinia	Acroporidae	Astreopora	390587	1	Astraeopora ocellata	0	0	0	0	0	0	No barcode	Found in all regions
585	Astreopora suggesta	Astreopora suggesta	Wells, 1954	Astreopora suggesta	287948	287948	NA	TRUE	NA	Animalia	Cnidaria	Anthozoa	Scleractinia	Acroporidae	Astreopora	NA	1	Error retrieving synonyms	0	0	0	0	0	0	No barcode	Shared tropical-north
586	Astroceras annulatum	Astroceras annulatum	Mortensen, 1933	Astroceras annulatum	243149	243149	941153	TRUE	FALSE	Animalia	Echinodermata	Ophiuroidea	Euryalida	Euryalidae	Astroceras	217914	18	Astroceras annulatum var. gemmiferum, Astroceras gemmiferum, Astroceras pergamena	1	1	0	0	1	1	Both databases	Distinct to north temperate
587	Astroceras compar	Astroceras compar	Koehler, 1904	Astroceras compar	243151	243151	941154	TRUE	FALSE	Animalia	Echinodermata	Ophiuroidea	Euryalida	Euryalidae	Astroceras	217916	2	Astroceras verrucosum	1	1	0	0	1	1	Both databases	Found in all regions
588	Astroceras mammosum	Astroceras mammosum	Koehler, 1930	Astroceras mammosum	243157	243157	1258631	TRUE	FALSE	Animalia	Echinodermata	Ophiuroidea	Euryalida	Euryalidae	Astroceras	217922	3	Error retrieving synonyms	2	1	0	0	2	1	Both databases	Found in all regions
589	Astroceras pergamenum	Astroceras pergamenum	Lyman, 1879	Astroceras pergamenum	243160	243160	941155	TRUE	FALSE	Animalia	Echinodermata	Ophiuroidea	Euryalida	Euryalidae	Astroceras	217925	6	Astroceras pergamena, Astroceras pergamenum var. granulatum	2	1	0	0	2	1	Both databases	Shared tropical-north
590	Astrocharis ijimai	Astrocharis ijimai	Matsumoto, 1911	Astrocharis ijimai	243167	243167	1815087	TRUE	FALSE	Animalia	Echinodermata	Ophiuroidea	Euryalida	Euryalidae	Astrocharis	NA	4	Astrocharis gracilis	1	0	0	0	1	0	Only NCBI	Shared tropical-north
591	Astrochele laevis	Astrochele laevis	H.L. Clark, 1911	Astrochele laevis	243169	243169	NA	TRUE	FALSE	Animalia	Echinodermata	Ophiuroidea	Euryalida	Gorgonocephalidae	Astrochele	NA	4	Error retrieving synonyms	0	0	0	0	0	0	No barcode	Distinct to north temperate
592	Astrochele pacifica	Astrochele pacifica	Mortensen, 1933	Astrochele pacifica	243170	243170	941134	TRUE	FALSE	Animalia	Echinodermata	Ophiuroidea	Euryalida	Gorgonocephalidae	Astrochele	218018	2	Error retrieving synonyms	1	1	0	0	1	1	Both databases	Distinct to north temperate
593	Astrocladus coniferus	Astrocladus coniferus	(Döderlein, 1902)	Astrocladus coniferus	243174	243174	941158	TRUE	FALSE	Animalia	Echinodermata	Ophiuroidea	Euryalida	Gorgonocephalidae	Astrocladus	218026	1	Astrocladus coniferus var. dofleini, Astrocladus coniferus var. pardalis, Astrocladus dofleini, Astrocladus pardalis, Astrophyton coniferum, Astrophyton pardalis	3	3	5	5	8	8	Both databases	Distinct to north temperate
594	Astrocles actinodetus	Astrocles actinodetus	Fisher, 1917	Astrocles actinodetus	292869	292869	NA	TRUE	FALSE	Animalia	Echinodermata	Asteroidea	Brisingida	Freyellidae	Astrocles	NA	2	Error retrieving synonyms	2	2	0	0	2	2	Both databases	Distinct to north temperate
595	Astrocottus leprops	Astrocottus leprops	Bolin, 1936	Astrocottus leprops	279775	279775	NA	TRUE	FALSE	Animalia	Chordata	Teleostei	Perciformes	Cottidae	Astrocottus	NA	10	Error retrieving synonyms	0	0	0	0	0	0	No barcode	Distinct to north temperate
596	Astrocottus regulus	Astrocottus regulus	Tsuruoka, Maruyama & Yabe, 2008	Astrocottus regulus	398457	398457	1633505	TRUE	FALSE	Animalia	Chordata	Teleostei	Perciformes	Cottidae	Astrocottus	NA	14	Error retrieving synonyms	0	0	0	0	0	0	No barcode	Distinct to north temperate
597	Astrocrius parens	Astrocrius parens	(Koehler, 1930)	Astrocrius parens	243181	243181	1258639	TRUE	FALSE	Animalia	Echinodermata	Ophiuroidea	Euryalida	Gorgonocephalidae	Astrocrius	218040	2	Astrothamnus parens	1	1	0	0	1	1	Both databases	Distinct to north temperate
598	Astrocrius sobrinus	Astrocrius sobrinus	(Matsumoto, 1912)	Astrocrius sobrinus	245270	245270	NA	TRUE	FALSE	Animalia	Echinodermata	Ophiuroidea	Euryalida	Gorgonocephalidae	Astrocrius	NA	3	Astrotoma murrayi, Astrotoma murrayi, Astrotoma sobrina, Astrotoma sobrinus	0	0	0	0	0	0	No barcode	Distinct to north temperate
599	Astrodendrum sagaminum	Astrodendrum sagaminum	(Döderlein, 1902)	Astrodendrum sagaminum	243189	243189	941136	TRUE	FALSE	Animalia	Echinodermata	Ophiuroidea	Euryalida	Gorgonocephalidae	Astrodendrum	218048	6	Gorgonocephalus sagaminum, Gorgonocephalus sagaminus	1	1	0	0	1	1	Both databases	Shared tropical-north
600	Astrodia abyssicola	Astrodia abyssicola	(Lyman, 1879)	Astrodia abyssicola	852278	852278	3030643	TRUE	FALSE	Animalia	Echinodermata	Ophiuroidea	Euryalida	Asteronychidae	Astrodia	NA	4	Ophiocreas abyssicola	1	0	0	0	1	0	Only NCBI	Distinct to north temperate
601	Astroglymma sculptum	Astroglymma sculptum	(Döderlein, 1896)	Astroglymma sculptum	243192	243192	941137	TRUE	FALSE	Animalia	Echinodermata	Ophiuroidea	Euryalida	Gorgonocephalidae	Astroglymma	218052	1	Astrodactylus robillardi, Astrodactylus sculptus, Astroglymma robillardi, Astroglymna sculptum, Astrophyton gracile, Astrophyton sculptum, Gorgonocephalus robillardi	1	1	0	0	1	1	Both databases	Distinct to north temperate
602	Astronesthes chrysophekadion	Astronesthes chrysophekadion	(Bleeker, 1849)	Astronesthes chrysophekadion	275011	275011	1415271	TRUE	FALSE	Animalia	Chordata	Teleostei	Stomiiformes	Stomiidae	Astronesthes	NA	1	Stomianodon chrysophekadion	1	0	0	0	1	0	Only NCBI	Shared tropical-north
603	Astronesthes cyaneus	Astronesthes cyaneus	(Brauer, 1902)	Astronesthes cyaneus	275012	275012	1738806	TRUE	FALSE	Animalia	Chordata	Teleostei	Stomiiformes	Stomiidae	Astronesthes	NA	5	Astronesthes cyanea, Bathylychnus cyaneus	0	0	0	0	0	0	No barcode	Shared tropical-north
604	Astronesthes gemmifer	Astronesthes gemmifer	Goode & Bean, 1896	Astronesthes gemmifer	127322	127322	700625	TRUE	FALSE	Animalia	Chordata	Teleostei	Stomiiformes	Stomiidae	Astronesthes	140877	2	Error retrieving synonyms	1	0	0	0	1	0	Only NCBI	Shared tropical-north
605	Astronesthes ijimai	Astronesthes ijimai	Tanaka, 1908	Astronesthes ijimai	275021	275021	NA	TRUE	FALSE	Animalia	Chordata	Teleostei	Stomiiformes	Stomiidae	Astronesthes	NA	3	Error retrieving synonyms	0	0	0	0	0	0	No barcode	Shared north-south
606	Astronesthes indicus	Astronesthes indicus	Brauer, 1902	Astronesthes indicus	127323	127323	1604548	TRUE	FALSE	Animalia	Chordata	Teleostei	Stomiiformes	Stomiidae	Astronesthes	359533	8	Astronesthes indica	2	1	0	0	2	1	Both databases	Found in all regions
607	Astronesthes indopacificus	Astronesthes indopacificus	Parin & Borodulina, 1997	Astronesthes indopacificus	275023	275023	1604550	TRUE	FALSE	Animalia	Chordata	Teleostei	Stomiiformes	Stomiidae	Astronesthes	NA	5	Astronesthes indopacifica	1	0	0	0	1	0	Only NCBI	Found in all regions
608	Astronesthes nigroides	Astronesthes nigroides	Gibbs & Aron, 1960	Astronesthes nigroides	275033	275033	NA	TRUE	FALSE	Animalia	Chordata	Teleostei	Stomiiformes	Stomiidae	Astronesthes	NA	3	Error retrieving synonyms	0	0	0	0	0	0	No barcode	Shared tropical-north
609	Astronesthes richardsoni	Astronesthes richardsoni	(Poey, 1852)	Astronesthes richardsoni	158843	158843	1814121	TRUE	FALSE	Animalia	Chordata	Teleostei	Stomiiformes	Stomiidae	Astronesthes	359535	1	Astronesthes filifer, Astronesthes oculatus, Astronesthes richardsonii, Chauliodus richardsoni	9	4	0	0	9	4	Both databases	Shared tropical-north
610	Astronesthes trifibulatus	Astronesthes trifibulatus	Gibbs, Amaoka & Haruta, 1984	Astronesthes trifibulatus	217622	217622	1738805	TRUE	FALSE	Animalia	Chordata	Teleostei	Stomiiformes	Stomiidae	Astronesthes	NA	1	Astronesthes trifibulata	0	0	0	0	0	0	No barcode	Found in all regions
611	Astropecten polyacanthus	Astropecten polyacanthus	Müller & Troschel, 1842	Astropecten polyacanthus	213245	213245	60560	TRUE	FALSE	Animalia	Echinodermata	Asteroidea	Paxillosida	Astropectinidae	Astropecten	24749	1	Astropecten chinensis, Astropecten edwardsi, Astropecten ensifer, Astropecten hystrix, Astropecten samoensis	16	15	0	0	16	15	Both databases	Found in all regions
612	Astropectinides callistus	Astropectinides callistus	(Fisher, 1906)	Astropectinides callistus	292814	292814	NA	TRUE	FALSE	Animalia	Echinodermata	Asteroidea	Paxillosida	Astropectinidae	Astropectinides	NA	1	Astropecten callistus	0	0	0	0	0	0	No barcode	Shared tropical-north
613	Astropectinides ctenophora	Astropectinides ctenophora	(Fisher, 1906)	Astropectinides ctenophora	292815	292815	NA	TRUE	FALSE	Animalia	Echinodermata	Asteroidea	Paxillosida	Astropectinidae	Astropectinides	NA	1	Astropecten ctenophorus	0	0	0	0	0	0	No barcode	Distinct to north temperate
614	Astrothamnus echinaceus	Astrothamnus echinaceus	(Matsumoto, 1912)	Astrothamnus echinaceus	243221	243221	941165	TRUE	FALSE	Animalia	Echinodermata	Ophiuroidea	Euryalida	Gorgonocephalidae	Astrothamnus	218081	2	Astrotoma echinacea	1	1	0	0	1	1	Both databases	Found in all regions
615	Astrothorax misakiensis	Astrothorax misakiensis	Döderlein, 1911	Astrothorax misakiensis	243225	243225	941140	TRUE	FALSE	Animalia	Echinodermata	Ophiuroidea	Euryalida	Gorgonocephalidae	Astrothorax	218085	6	Error retrieving synonyms	1	1	0	0	1	1	Both databases	Distinct to north temperate
616	Astrothrombus chrysanthi	Astrothrombus chrysanthi	Matsumoto, 1918	Astrothrombus chrysanthi	243226	243226	941141	TRUE	FALSE	Animalia	Echinodermata	Ophiuroidea	Euryalida	Gorgonocephalidae	Astrothrombus	218087	1	Error retrieving synonyms	1	1	0	0	1	1	Both databases	Distinct to north temperate
617	Astrothrombus rugosus	Astrothrombus rugosus	H.L. Clark, 1909	Astrothrombus rugosus	243229	243229	941142	TRUE	FALSE	Animalia	Echinodermata	Ophiuroidea	Euryalida	Gorgonocephalidae	Astrothrombus	208487	4	Astrothamnus benhami, Astrotoma benhami	5	4	0	0	5	4	Both databases	Found in all regions
618	Astyra bogorovi	Astyra bogorovi	Birstein & M. Vinogradov, 1955	Astyra bogorovi	555416	555416	NA	TRUE	FALSE	Animalia	Arthropoda	Malacostraca	Amphipoda	Stilipedidae	Astyra	NA	1	Error retrieving synonyms	0	0	0	0	0	0	No barcode	Distinct to north temperate
619	Astyra zenkevitchi	Astyra zenkevitchi	Birstein & M. Vinogradov, 1955	Astyra zenkevitchi	555420	555420	NA	TRUE	FALSE	Animalia	Arthropoda	Malacostraca	Amphipoda	Stilipedidae	Astyra	NA	1	Error retrieving synonyms	0	0	0	0	0	0	No barcode	Distinct to north temperate
620	Asychis auritus	Asychis auritus	Uschakov, 1950	Asychis auritus	326686	326686	NA	TRUE	FALSE	Animalia	Annelida	Polychaeta	NA	Maldanidae	Asychis	NA	1	Error retrieving synonyms	0	0	0	0	0	0	No barcode	Distinct to north temperate
621	Asymmetron lucayanum	Asymmetron lucayanum	Andrews, 1893	Asymmetron lucayanum	221006	221006	223987	TRUE	NA	Animalia	Chordata	Leptocardii	NA	Branchiostomatidae	Asymmetron	80135	1	Amphioxides stenurus, Amphioxides valdiviae, Asymetron lucayanum, Asymmetron caudatum, Asymmetron macricaudatum, Asymmetron orientale, Epigonichthys lucayanum, Epigonichthys lucayanus	67	34	0	0	67	34	Both databases	Found in all regions
622	Ateleopus japonicus	Ateleopus japonicus	Bleeker, 1853	Ateleopus japonicus	276690	276690	143306	TRUE	FALSE	Animalia	Chordata	Teleostei	Ateleopodiformes	Ateleopodidae	Ateleopus	30379	5	Atelopus japonicus	3	9	0	0	3	9	Both databases	Found in all regions
623	Ateleopus purpureus	Ateleopus purpureus	Tanaka, 1915	Ateleopus purpureus	276691	276691	630187	TRUE	FALSE	Animalia	Chordata	Teleostei	Ateleopodiformes	Ateleopodidae	Ateleopus	NA	2	Error retrieving synonyms	1	0	0	0	1	0	Only NCBI	Distinct to north temperate
624	Ateleopus tanabensis	Ateleopus tanabensis	Tanaka, 1918	Ateleopus tanabensis	276692	276692	630186	TRUE	FALSE	Animalia	Chordata	Teleostei	Ateleopodiformes	Ateleopodidae	Ateleopus	NA	1	Error retrieving synonyms	0	0	0	0	0	0	No barcode	Distinct to north temperate
625	Athanas japonicus	Athanas japonicus	Kubo, 1936	Athanas japonicus	515010	515010	2518526	TRUE	FALSE	Animalia	Arthropoda	Malacostraca	Decapoda	Alpheidae	Athanas	276705	1	Athanas lamellifer	0	0	0	0	0	0	No barcode	Found in all regions
626	Atheresthes evermanni	Atheresthes evermanni	Jordan & Starks, 1904	Atheresthes evermanni	279791	279791	195645	TRUE	FALSE	Animalia	Chordata	Teleostei	Pleuronectiformes	Pleuronectidae	Atheresthes	140418	22	Reinhardtius evermanni, Reinhardtius oleosus	12	4	0	0	12	4	Both databases	Distinct to north temperate
627	Atherinomorus insularum	Atherinomorus insularum	(Jordan & Evermann, 1903)	Atherinomorus insularum	272035	272035	2012906	TRUE	FALSE	Animalia	Chordata	Teleostei	Atheriniformes	Atherinidae	Atherinomorus	785149	13	Atherina insularum, Pranesus insularum, Pranesus insularum insularum	3	2	0	0	3	2	Both databases	Shared tropical-north
628	Atherion elymus	Atherion elymus	Jordan & Starks, 1901	Atherion elymus	277641	277641	300310	TRUE	FALSE	Animalia	Chordata	Teleostei	Atheriniformes	Atherinidae	Atherion	706503	3	Atherion elymus aphrozoicus, Atherion elymus asper, Atherion elymus freyi	2	0	0	0	2	0	Only NCBI	Found in all regions
629	Athleta studeri	Athleta studeri	(E. von Martens, 1897)	Athleta studeri	458837	458837	1112000	TRUE	FALSE	Animalia	Mollusca	Gastropoda	Neogastropoda	Volutidae	Athleta	NA	1	Error retrieving synonyms	0	0	0	0	0	0	No barcode	Found in all regions
630	Atolla russelli	Atolla russelli	Repelin, 1962	Atolla russelli	287148	287148	NA	TRUE	FALSE	Animalia	Cnidaria	Scyphozoa	Coronatae	Atollidae	Atolla	NA	1	Error retrieving synonyms	0	0	0	0	0	0	No barcode	Distinct to north temperate
631	Atolla wyvillei	Atolla wyvillei	Haeckel, 1880	Atolla wyvillei	135282	135282	645345	TRUE	FALSE	Animalia	Cnidaria	Scyphozoa	Coronatae	Atollidae	Atolla	781081	1	Atolla alexandri, Collaspis achillis	3	4	0	0	3	4	Both databases	Found in all regions
632	Atrina pectinata	Atrina pectinata	(Linnaeus, 1767)	Atrina pectinata	140779	140779	49198	TRUE	NA	Animalia	Mollusca	Bivalvia	Ostreida	Pinnidae	Atrina	31731	1	Atrina (Servatrina) pectinata, Pinna hanleyi, Pinna pectinata	535	479	0	0	535	479	Both databases	Found in all regions
633	Atrina zelandica	Atrina zelandica	(Gray, 1835)	Atrina zelandica	507067	507067	2566092	TRUE	FALSE	Animalia	Mollusca	Bivalvia	Ostreida	Pinnidae	Atrina	279035	1	Atrina (Australopinna) zelandica, Pinna senticosa, Pinna zelandica	1	2	0	0	1	2	Both databases	Shared north-south
634	Atule mate	Atule mate	(Cuvier, 1833)	Atule mate	218384	218384	197572	TRUE	TRUE	Animalia	Chordata	Teleostei	Carangiformes	Carangidae	Atule	18699	1	Alepes mate, Atule mute, Carangus politus, Caranx affinis, Caranx hasseltii, Caranx mate, Caranx xanthurus, Decapterus lundini, Decapterus normani, Decapterus politus, Selar affinis, Selar hasseltii, Selar mate	466	193	0	0	466	193	Both databases	Found in all regions
635	Atys kuhnsi	Atys kuhnsi	Pilsbry, 1917	Atys kuhnsi	759526	759526	1564613	TRUE	NA	Animalia	Mollusca	Gastropoda	Cephalaspidea	Haminoeidae	Atys	276958	4	Error retrieving synonyms	1	1	0	0	1	1	Both databases	Distinct to north temperate
636	Atys semistriatus	Atys semistriatus	Pease, 1860	Atys semistriatus	1396825	1396825	NA	TRUE	FALSE	Animalia	Mollusca	Gastropoda	Cephalaspidea	Haminoeidae	Atys	NA	6	Atys semistriata, Atys semistriatus fordinsulae, Atys semistriatus mua	0	0	5	6	5	6	Both databases	Shared tropical-north
637	Augaptilus anceps	Augaptilus anceps	Farran, 1908	Augaptilus anceps	104370	104370	NA	TRUE	FALSE	Animalia	Arthropoda	Copepoda	Calanoida	Augaptilidae	Augaptilus	NA	1	Error retrieving synonyms	0	0	0	0	0	0	No barcode	Distinct to north temperate
638	Augaptilus cornutus	Augaptilus cornutus	Wolfenden, 1911	Augaptilus cornutus	104371	104371	NA	TRUE	FALSE	Animalia	Arthropoda	Copepoda	Calanoida	Augaptilidae	Augaptilus	NA	2	Error retrieving synonyms	0	0	0	0	0	0	No barcode	Distinct to north temperate
639	Aulacofusus hiranoi	Aulacofusus hiranoi	(Shikama, 1962)	Aulacofusus hiranoi	490741	490741	NA	TRUE	NA	Animalia	Mollusca	Gastropoda	Neogastropoda	Buccinidae	Aulacofusus	NA	2	Colus calamaeus hiranoi	1	1	0	0	1	1	Both databases	Distinct to north temperate
640	Auletta halichondroides	Auletta halichondroides	Thiele, 1898	Auletta halichondroides	165451	165451	NA	TRUE	FALSE	Animalia	Porifera	Demospongiae	Bubarida	Bubaridae	Auletta	NA	1	Error retrieving synonyms	0	0	0	0	0	0	No barcode	Distinct to north temperate
641	Aulichthys japonicus	Aulichthys japonicus	Brevoort, 1862	Aulichthys japonicus	279833	279833	149088	TRUE	FALSE	Animalia	Chordata	Teleostei	Perciformes	Hypoptychidae	Aulichthys	199183	8	Error retrieving synonyms	3	1	0	0	3	1	Both databases	Distinct to north temperate
642	Aulocyathus matricidus	Aulocyathus matricidus	(Saville Kent, 1871)	Aulocyathus matricidus	286721	286721	NA	TRUE	NA	Animalia	Cnidaria	Anthozoa	Scleractinia	Caryophylliidae	Aulocyathus	NA	1	Aulocyathus conotrochoides, Ceratotrochus (Conotrochus) elongatus, Ceratotrochus elongatus, Conotrochus elongatus, Flabellum matricidum, Flabellum matricidus, Fragilocyathus conotrochoides	0	0	0	0	0	0	No barcode	Distinct to north temperate
643	Aulosaccus schulzei	Aulosaccus schulzei	Ijima, 1896	Aulosaccus schulzei	172025	172025	NA	TRUE	FALSE	Animalia	Porifera	Hexactinellida	Lyssacinosida	Rossellidae	Aulosaccus	NA	2	Aulosaccus albatrossi	0	0	0	0	0	0	No barcode	Distinct to north temperate
644	Aulospongus villosus	Aulospongus villosus	(Thiele, 1898)	Aulospongus villosus	168019	168019	NA	TRUE	FALSE	Animalia	Porifera	Demospongiae	Axinellida	Raspailiidae	Aulospongus	NA	2	Heterectya villosa, Heterectya villosus, Raspailia villosa	0	0	0	0	0	0	No barcode	Distinct to north temperate
645	Aulostomus chinensis	Aulostomus chinensis	(Linnaeus, 1766)	Aulostomus chinensis	217964	217964	150448	TRUE	FALSE	Animalia	Chordata	Teleostei	Syngnathiformes	Aulostomidae	Aulostomus	10429	7	Aulostamus chinensis, Aulostoma chinense, Aulostoma chinensis, Aulostomus valentini, Aulostomus valentiti, Fistularia chinensis, Polypterichthys valentini	19	18	0	0	19	18	Both databases	Found in all regions
646	Aulotrachichthys heptalepis	Aulotrachichthys heptalepis	(Gon, 1984)	Aulotrachichthys heptalepis	313818	313818	NA	TRUE	FALSE	Animalia	Chordata	Teleostei	Trachichthyiformes	Trachichthyidae	Aulotrachichthys	NA	1	Paratrachichthys heptalepis	0	0	0	0	0	0	No barcode	Shared tropical-north
647	Aurelia labiata	Aurelia labiata	Chamisso & Eysenhardt, 1821	Aurelia labiata	287213	287213	184214	TRUE	FALSE	Animalia	Cnidaria	Scyphozoa	Semaeostomeae	Ulmaridae	Aurelia	26996	13	Aurelia (Aurelissa) labiata, Aurellia labiata	16	19	0	0	16	19	Both databases	Distinct to north temperate
648	Aurelia limbata	Aurelia limbata	Brandt, 1835	Aurelia limbata	158199	158199	184213	TRUE	FALSE	Animalia	Cnidaria	Scyphozoa	Semaeostomeae	Ulmaridae	Aurelia	82047	3	Aurelia (Aurelissa) limbata	3	3	0	0	3	3	Both databases	Distinct to north temperate
649	Austrocypraea reevei	Austrocypraea reevei	(J. E. Gray, 1832)	Austrocypraea reevei	578026	578026	218014	TRUE	NA	Animalia	Mollusca	Gastropoda	Littorinimorpha	Cypraeidae	Austrocypraea	31167	2	Cypraea reevei	2	2	0	0	2	2	Both databases	Found in all regions
650	Austrominius modestus	Austrominius modestus	(Darwin, 1854)	Austrominius modestus	712167	712167	1732093	TRUE	NA	Animalia	Arthropoda	Thecostraca	Balanomorpha	Elminiidae	Austrominius	703965	1	Elminius modestus, Elminius sinuatus	97	161	0	0	97	161	Both databases	Shared north-south
651	Austroniscus acutus	Austroniscus acutus	Birstein, 1970	Austroniscus acutus	256281	256281	NA	TRUE	FALSE	Animalia	Arthropoda	Malacostraca	Isopoda	Nannoniscidae	Austroniscus	778709	2	Error retrieving synonyms	0	0	0	0	0	0	No barcode	Distinct to north temperate
652	Austroniscus karamani	Austroniscus karamani	Birstein, 1962	Austroniscus karamani	256283	256283	NA	TRUE	FALSE	Animalia	Arthropoda	Malacostraca	Isopoda	Nannoniscidae	Austroniscus	778710	5	Error retrieving synonyms	0	0	0	0	0	0	No barcode	Distinct to north temperate
653	Autolytus (Regulatus) nipponensis	Autolytus (Regulatus) nipponensis longicirratus	Imajima, 1966	Autolytus (Regulatus) nipponensis longicirratus	335383	335383	NA	TRUE	FALSE	Animalia	Annelida	Polychaeta	Phyllodocida	Syllidae	Autolytus	NA	1	Error retrieving synonyms	0	0	0	0	0	0	No barcode	Distinct to north temperate
654	Auxis rochei	Auxis rochei	(Risso, 1810)	Auxis rochei	127015	127015	217026	TRUE	TRUE	Animalia	Chordata	Teleostei	Scombriformes	Scombridae	Auxis	30198	4	Auxis bisus, Auxis maru, Auxis ramsayi, Auxis rochei rochei, Auxis thynnoides, Auxis vulgaris, Scomber bisus, Scomber rochei, Thunnus rocheanus, Thynnus rocheanus	245	187	0	0	245	187	Both databases	Found in all regions
655	Auxis thazard	Auxis thazard	(Lacepède, 1800)	Auxis thazard	127016	127016	13353	TRUE	FALSE	Animalia	Chordata	Teleostei	Scombriformes	Scombridae	Auxis	15044	2	Auxis hira, Auxis tapeinosoma, Auxis thazard thazard, Auxis thazzard, Scomber taso, Scomber thazard	129	76	0	0	129	76	Both databases	Found in all regions
656	Avocettina bowersii	Avocettina bowersii	(Garman, 1899)	Avocettina bowersii	271904	271904	2048720	TRUE	FALSE	Animalia	Chordata	Teleostei	Anguilliformes	Nemichthyidae	Avocettina	722998	1	Avocettina bowersi, Labichthys bowersii	3	1	0	0	3	1	Both databases	Distinct to north temperate
657	Avocettina infans	Avocettina infans	(Günther, 1878)	Avocettina infans	126304	126304	121280	TRUE	FALSE	Animalia	Chordata	Teleostei	Anguilliformes	Nemichthyidae	Avocettina	34561	36	Avocettina elongata, Avocettina exophthalma, Avocettina gilli, Avocettinops normani, Avocettinops schmidti, Borodinula gilli, Borodinula infans, Labichthys elongatus, Labichthys gilli, Leptocephalus oxycephalus, Nemichthys infans	9	6	0	0	9	6	Both databases	Found in all regions
658	Axinella copiosa	Axinella copiosa	Thiele, 1898	Axinella copiosa	165470	165470	NA	TRUE	FALSE	Animalia	Porifera	Demospongiae	Axinellida	Axinellidae	Axinella	NA	1	Error retrieving synonyms	0	0	0	0	0	0	No barcode	Distinct to north temperate
659	Axinulus hadalis	Axinulus hadalis	(Okutani, Fujikura & Kojima, 1999)	Axinulus hadalis	711858	711858	1906493	TRUE	NA	Animalia	Mollusca	Bivalvia	Lucinida	Thyasiridae	Axinulus	NA	64	Error retrieving synonyms	1	1	0	0	1	1	Both databases	Distinct to north temperate
660	Axiopsis serratifrons	Axiopsis serratifrons	(A. Milne-Edwards, 1873)	Axiopsis serratifrons	246230	246230	576644	TRUE	FALSE	Animalia	Arthropoda	Malacostraca	Decapoda	Axiidae	Axiopsis	213957	2	Axia serratifrons, Axius affinis, Axius spinipes	1	2	0	0	1	2	Both databases	Shared tropical-north
661	Axoniderma longipinna	Axoniderma longipinna	(Ridley & Dendy, 1886)	Axoniderma longipinna	1466531	1466531	NA	TRUE	FALSE	Animalia	Porifera	Demospongiae	Poecilosclerida	Cladorhizidae	Axoniderma	NA	6	Cladorhiza longipinna, Cladorrhiza longipinna	0	0	0	0	0	0	No barcode	Shared tropical-north
662	Axoniderma mirabile	Axoniderma mirabile	(Ridley & Dendy, 1886)	Axoniderma mirabile	196439	196439	NA	TRUE	FALSE	Animalia	Porifera	Demospongiae	Poecilosclerida	Cladorhizidae	Axoniderma	NA	1	Axoniderma mirabilis, Cladorhiza mirabilis, Trochoderma mirabile	0	0	0	0	0	0	No barcode	Distinct to north temperate
663	Babamunida kanaloa	Babamunida kanaloa	Schnabel, Martin & Moffitt, 2009	Babamunida kanaloa	563902	563902	989314	TRUE	FALSE	Animalia	Arthropoda	Malacostraca	Decapoda	Munididae	Babamunida	675438	1	Error retrieving synonyms	1	1	0	0	1	1	Both databases	Distinct to north temperate
664	Babella yabei	Babella yabei	(Nomura, 1936)	Babella yabei	588315	588315	NA	TRUE	NA	Animalia	Mollusca	Gastropoda	NA	Pyramidellidae	Babella	NA	1	Chrysallida (Miralda) yabei, Egilina yabei	0	0	0	0	0	0	No barcode	Distinct to north temperate
665	Babelomurex deburghiae	Babelomurex deburghiae	(Reeve, 1857)	Babelomurex deburghiae	410840	410840	644087	TRUE	NA	Animalia	Mollusca	Gastropoda	Neogastropoda	Muricidae	Babelomurex	NA	1	Pyrula deburghiae	0	0	0	0	0	0	No barcode	Distinct to north temperate
666	Babelomurex japonicus	Babelomurex japonicus	(Dunker, 1882)	Babelomurex japonicus	410851	410851	NA	TRUE	NA	Animalia	Mollusca	Gastropoda	Neogastropoda	Muricidae	Babelomurex	NA	1	Latiaxis japonicus, Latiaxis sallei, Rapana japonica	0	0	0	0	0	0	No barcode	Found in all regions
667	Babylonia japonica	Babylonia japonica	(Reeve, 1842)	Babylonia japonica	475114	475114	167134	TRUE	NA	Animalia	Mollusca	Gastropoda	Neogastropoda	Babyloniidae	Babylonia	NA	4	Eburna japonica	3	4	0	0	3	4	Both databases	Distinct to north temperate
668	Bajacalifornia erimoensis	Bajacalifornia erimoensis	Amaoka & Abe, 1977	Bajacalifornia erimoensis	272858	272858	NA	TRUE	FALSE	Animalia	Chordata	Teleostei	Alepocephaliformes	Alepocephalidae	Bajacalifornia	NA	4	Error retrieving synonyms	0	0	0	0	0	0	No barcode	Distinct to north temperate
669	Bajacalifornia megalops	Bajacalifornia megalops	(Lütken, 1898)	Bajacalifornia megalops	126687	126687	492034	TRUE	FALSE	Animalia	Chordata	Teleostei	Alepocephaliformes	Alepocephalidae	Bajacalifornia	59413	3	Bajacalifornia drakei, Bathytroctes drakei, Cyclothone megalops	4	6	0	0	4	6	Both databases	Found in all regions
670	Bakawan rotundata	Bakawan rotundata	(A. Adams, 1850)	Bakawan rotundata	1374416	1374416	NA	TRUE	TRUE	Animalia	Mollusca	Gastropoda	Cephalaspidea	Haminoeidae	Bakawan	NA	1	Bulla (Haminea) rotundata, Bulla (Haminoea) rotundata, Bulla rotundata, Haminoea edmundsi, Haminoea rotundata, Haminoea vitrea	6	0	0	0	6	0	Only NCBI	Found in all regions
671	Balaenoptera acutorostrata	Balaenoptera acutorostrata	Lacépède, 1804	Balaenoptera acutorostrata	137087	137087	9767	TRUE	NA	Animalia	Chordata	Mammalia	Cetartiodactyla	Balaenopteridae	Balaenoptera	29234	166	Agaphelus gibbosus, Balaena gibbosa, Balaena microcephala, Balaena minima, Balaena minima borealis, Balaena rostrata, Balaenoptera acutorostrata thalmaha, Balaenoptera acuturostrata, Balaenoptera davidsoni, Balaenoptera eschrichtius, Balaenoptera microcephala, Balaenoptera rostrata, Balaenoptera thalmaha, Balaenoptera thalmaha thalmaha, Pterobalaena minor, Pterobalaena minor bergensis, Pterobalae…	11	6	0	0	11	6	Both databases	Found in all regions
672	Balaenoptera borealis	Balaenoptera borealis	Lesson, 1828	Balaenoptera borealis	137088	137088	9768	TRUE	NA	Animalia	Chordata	Mammalia	Cetartiodactyla	Balaenopteridae	Balaenoptera	26316	6	Balaenoptera alba, Balaenoptera arctica, Balaenoptera iwasi, Balaenoptera laticeps, Balaenoptera schlegelii, Balaenoptera schlegellii, Balena rostrata, Belaenoptera schlegeli, Pterobalaena alba, Pterobalaena schlegeli, Pterobalaena schlegeli alba, Sibbaldius schlegelii	13	5	0	0	13	5	Both databases	Found in all regions
673	Balaenoptera musculus	Balaenoptera musculus	(Linnaeus, 1758)	Balaenoptera musculus	137090	137090	NA	TRUE	NA	Animalia	Chordata	Mammalia	Cetartiodactyla	Balaenopteridae	Balaenoptera	26144	1	Balaena borealis, Balaena maximus, Balaena musculus, Balaenoptera carolinae, Balaenoptera gigas, Balaenoptera indica, Balaenoptera jubartes, Balaenoptera miramaris, Balaenoptera sibbaldi, Balaenoptera sibbaldii, Physalus latirostris, Physalus sibbaldii, Pterobalaena gigas, Pterobalaena grypus, Rorqualus boops, Rorqualus borealis, Rorqualus major, Sibbaldius antarcticus, Sibbaldius borealis, Sibba…	7	4	0	0	7	4	Both databases	Found in all regions
674	Balaenoptera physalus	Balaenoptera physalus	(Linnaeus, 1758)	Balaenoptera physalus	137091	137091	9770	TRUE	NA	Animalia	Chordata	Mammalia	Cetartiodactyla	Balaenopteridae	Balaenoptera	24356	5	Balaena antipodarum, Balaena antiquorum, Balaena boops, Balaena maximus borealis, Balaena mysticetus major, Balaena physalis, Balaena physalus, Balaena quoyi, Balaena rostrata australis, Balaena sulcata, Balaenoptera antarctica, Balaenoptera aragous, Balaenoptera australis, Balaenoptera blythii, Balaenoptera brasiliensis, Balaenoptera gibbar, Balaenoptera mediterraneensis, Balaenoptera mediterran…	16	89	7	4	23	93	Both databases	Found in all regions
675	Balanometra balanoides	Balanometra balanoides	(Carpenter, 1888)	Balanometra balanoides	714070	714070	NA	TRUE	FALSE	Animalia	Echinodermata	Crinoidea	Comatulida	Antedonidae	Balanometra	280744	3	Antedon balanoides, Balanometra elongata	0	0	0	0	0	0	No barcode	Shared tropical-north
676	Balanophyllia (Balanophyllia) desmophyllioides	Balanophyllia (Balanophyllia) desmophyllioides	Vaughan, 1907	Balanophyllia (Balanophyllia) desmophyllioides	286915	286915	NA	TRUE	NA	Animalia	Cnidaria	Anthozoa	Scleractinia	Dendrophylliidae	Balanophyllia	NA	6	Balanophyllia desmophyllioides	0	0	1	1	1	1	Both databases	Found in all regions
677	Balanophyllia (Balanophyllia) diomedeae	Balanophyllia (Balanophyllia) diomedeae	Vaughan, 1907	Balanophyllia (Balanophyllia) diomedeae	286918	286918	NA	TRUE	NA	Animalia	Cnidaria	Anthozoa	Scleractinia	Dendrophylliidae	Balanophyllia	NA	5	Balanophyllia (Balanophyllia) diomedeae var. mauensis, Balanophyllia diomedeae, Balanophyllia diomedeae mauensis, Balanophyllia diomedeae var. mauensis	0	0	0	0	0	0	No barcode	Shared tropical-north
678	Balanophyllia (Balanophyllia) gigas	Balanophyllia (Balanophyllia) gigas	Moseley, 1880	Balanophyllia (Balanophyllia) gigas	286927	286927	NA	TRUE	NA	Animalia	Cnidaria	Anthozoa	Scleractinia	Dendrophylliidae	Balanophyllia	NA	1	Balanophyllia (Balanophyllia) hawaiiensis, Balanophyllia gigas, Balanophyllia hawaiiensis	0	0	0	0	0	0	No barcode	Found in all regions
679	Balanophyllia (Balanophyllia) laysanensis	Balanophyllia (Balanophyllia) laysanensis	Vaughan, 1907	Balanophyllia (Balanophyllia) laysanensis	286933	286933	NA	TRUE	NA	Animalia	Cnidaria	Anthozoa	Scleractinia	Dendrophylliidae	Balanophyllia	NA	4	Balanophyllia laysanensis	0	0	0	0	0	0	No barcode	Found in all regions
680	Balanophyllia (Balanophyllia) rediviva	Balanophyllia (Balanophyllia) rediviva	Moseley, 1880	Balanophyllia (Balanophyllia) rediviva	216152	216152	NA	TRUE	NA	Animalia	Cnidaria	Anthozoa	Scleractinia	Dendrophylliidae	Balanophyllia	NA	2	Balanophyllia rediviva	0	0	0	0	0	0	No barcode	Found in all regions
681	Balanophyllia italica	Balanophyllia italica	(Michelin, 1841)	Balanophyllia italica	1369615	1369615	NA	TRUE	NA	Animalia	Cnidaria	Anthozoa	Scleractinia	Dendrophylliidae	Balanophyllia	NA	1	Error retrieving synonyms	0	0	0	0	0	0	No barcode	Distinct to north temperate
682	Balanus glandula	Balanus glandula	Darwin, 1854	Balanus glandula	394848	394848	110520	TRUE	NA	Animalia	Arthropoda	Thecostraca	Balanomorpha	Balanidae	Balanus	27883	166	Error retrieving synonyms	3442	3541	0	0	3442	3541	Both databases	Distinct to north temperate
683	Balistapus undulatus	Balistapus undulatus	(Park, 1797)	Balistapus undulatus	219874	219874	392899	TRUE	FALSE	Animalia	Chordata	Teleostei	Tetraodontiformes	Balistidae	Balistapus	64501	2	Balistapus undulates, Balistes aculeatus minor, Balistes aculeatus viridis, Balistes lineatus, Balistes minor, Balistes porcatus, Balistes sesquilineatus, Balistes undulatus, Balistopus undulatus	37	13	0	0	37	13	Both databases	Found in all regions
684	Balistes polylepis	Balistes polylepis	Steindachner, 1876	Balistes polylepis	275234	275234	303686	TRUE	FALSE	Animalia	Chordata	Teleostei	Tetraodontiformes	Balistidae	Balistes	11002	2	Balistes polylepis rubicundus, Pseudobalistes polylepis, Verrunculus polylepis	25	15	0	0	25	15	Both databases	Shared tropical-north
685	Balistoides conspicillum	Balistoides conspicillum	(Bloch & Schneider, 1801)	Balistoides conspicillum	219876	219876	303689	TRUE	TRUE	Animalia	Chordata	Teleostei	Tetraodontiformes	Balistidae	Balistoides	47249	5	Balistapus conspicillum, Balistes conspicillum, Balistoides conspicillium	20	9	0	0	20	9	Both databases	Found in all regions
686	Balticina californica	Balticina californica	(Moroff, 1902)	Balticina californica	1392940	1392940	NA	TRUE	FALSE	Animalia	Cnidaria	Anthozoa	Scleralcyonacea	Balticinidae	Balticina	NA	2	Balticina pacifica, Halipteris californica, Halipteris contorta, Pavonaria californica, Pavonaria contortum	0	0	3	3	3	3	Both databases	Distinct to north temperate
687	Balticina christii	Balticina christii	(Koren & Danielssen, 1848)	Balticina christii	146535	146535	NA	TRUE	FALSE	Animalia	Cnidaria	Anthozoa	Scleralcyonacea	Balticinidae	Balticina	NA	2	Funiculina christii, Halipteris christii, Lygomorpha sarsii, Norticina christii, Pavonaria christii, Protoptilum tortum, Stichoptilum arcticum, Virgularia christii	0	0	0	0	0	0	No barcode	Distinct to north temperate
688	Balticina willemoesi	Balticina willemoesi	(Kölliker, 1880)	Balticina willemoesi	1393616	1393616	NA	TRUE	FALSE	Animalia	Cnidaria	Anthozoa	Scleralcyonacea	Balticinidae	Balticina	NA	3	Balticina septentrionalis, Halipteris septentrionalis, Halipteris willemoesi, Microptilum willemoesi, Osteocella cliftoni, Osteocella septentrionalis, Pavonaria (Verrillia) blakei, Pavonaria dofleini, Pavonaria willemoesi, Verrillia blakei	0	0	4	21	4	21	Both databases	Found in all regions
689	Banjos aculeatus	Banjos aculeatus	Matsunuma & Motomura, 2017	Banjos aculeatus	1042805	1042805	NA	TRUE	FALSE	Animalia	Chordata	Teleostei	Acropomatiformes	Banjosidae	Banjos	NA	1	Error retrieving synonyms	0	0	0	0	0	0	No barcode	Found in all regions
690	Barantolla orientalis	Barantolla orientalis	Yabe & Mawatari, 1998	Barantolla orientalis	327085	327085	NA	TRUE	FALSE	Animalia	Annelida	Polychaeta	NA	Capitellidae	Barantolla	NA	1	Error retrieving synonyms	0	0	0	0	0	0	No barcode	Distinct to north temperate
691	Barbatia amygdalumtostum	Barbatia amygdalumtostum	(Röding, 1798)	Barbatia amygdalumtostum	504394	504394	NA	TRUE	NA	Animalia	Mollusca	Bivalvia	Arcida	Arcidae	Barbatia	NA	3	Amygdalum frixum, Arca amygdalum, Arca amygdalumtostum, Arca bicolorata, Arca bicolorata, Arca cruciata, Arca fusca, Barbatia fusca, Barbatia rodatzi, Ustularca cruciata, Ustularca cruciata renuta, Ustularca renuta	3	3	1	2	4	5	Both databases	Found in all regions
692	Barbatia parva	Barbatia parva	(G. B. Sowerby I, 1833)	Barbatia parva	207775	207775	740989	TRUE	NA	Animalia	Mollusca	Bivalvia	Arcida	Arcidae	Barbatia	85109	5	Arca parva, Barbatia attenuata, Byssoarca parva	1	3	0	0	1	3	Both databases	Shared tropical-north
693	Barbatia virescens	Barbatia virescens	(Reeve, 1844)	Barbatia virescens	207777	207777	6559	TRUE	NA	Animalia	Mollusca	Bivalvia	Arcida	Arcidae	Barbatia	667313	2	Arca decurvata, Arca obliquata, Arca obtusa, Arca obtusoides, Arca sinensis, Arca virescens	14	20	0	0	14	20	Both databases	Shared tropical-north
694	Barbourisia rufa	Barbourisia rufa	Parr, 1945	Barbourisia rufa	159425	159425	88660	TRUE	FALSE	Animalia	Chordata	Teleostei	Beryciformes	Barbourisiidae	Barbourisia	91727	14	Error retrieving synonyms	5	6	0	0	5	6	Both databases	Found in all regions
695	Barnea manilensis	Barnea manilensis	(R. A. Philippi, 1847)	Barnea manilensis	216464	216464	NA	TRUE	NA	Animalia	Mollusca	Bivalvia	Myida	Pholadidae	Barnea	NA	1	Barnea durbanensis, Barnea elongata, Barnea labordei, Barnea spica, Barnia erythraea, Martesia delicatula, Pholas manilensis, Pholas manilensis var. inornata, Pholas manillae	3	3	0	0	3	3	Both databases	Shared north-south
696	Bassia bassensis	Bassia bassensis	(Quoy & Gaimard, 1833)	Bassia bassensis	135404	135404	645412	TRUE	FALSE	Animalia	Cnidaria	Hydrozoa	Siphonophorae	Abylidae	Bassia	455875	1	Abyla bassensis, Abyla perforata, Bassia obeliscus, Bassia quadrilatera, Bassia tetragona, Calpe bassensis, Diphyes bassensis, Parasphenoides amboinensis, Sphenoides australis, Sphenoides obeliscus, Sphenoides perforata, Sphenoides tetragona	4	4	0	0	4	4	Both databases	Found in all regions
697	Bassozetus levistomatus	Bassozetus levistomatus	Machida, 1989	Bassozetus levistomatus	272790	272790	NA	TRUE	FALSE	Animalia	Chordata	Teleostei	Ophidiiformes	Ophidiidae	Bassozetus	NA	5	Error retrieving synonyms	0	0	0	0	0	0	No barcode	Found in all regions
698	Bassozetus zenkevitchi	Bassozetus zenkevitchi	Rass, 1955	Bassozetus zenkevitchi	272795	272795	181397	TRUE	FALSE	Animalia	Chordata	Teleostei	Ophidiiformes	Ophidiidae	Bassozetus	28693	13	Error retrieving synonyms	1	2	0	0	1	2	Both databases	Distinct to north temperate
699	Bathophilus brevis	Bathophilus brevis	Regan & Trewavas, 1930	Bathophilus brevis	127329	127329	1074457	TRUE	FALSE	Animalia	Chordata	Teleostei	Stomiiformes	Stomiidae	Bathophilus	759365	2	Notopodichthys brevis	3	1	0	0	3	1	Both databases	Shared tropical-north
700	Bathophilus kingi	Bathophilus kingi	Barnett & Gibbs, 1968	Bathophilus kingi	275047	275047	NA	TRUE	FALSE	Animalia	Chordata	Teleostei	Stomiiformes	Stomiidae	Bathophilus	NA	5	Error retrieving synonyms	1	0	0	0	1	0	Only NCBI	Found in all regions
701	Bathophilus longipinnis	Bathophilus longipinnis	(Pappenheim, 1912)	Bathophilus longipinnis	158846	158846	1738851	TRUE	FALSE	Animalia	Chordata	Teleostei	Stomiiformes	Stomiidae	Bathophilus	263441	1	Gnathostomias longifilis, Melanostomias longipinnis	4	1	0	0	4	1	Both databases	Found in all regions
702	Bathophilus nigerrimus	Bathophilus nigerrimus	Giglioli, 1882	Bathophilus nigerrimus	127331	127331	NA	TRUE	FALSE	Animalia	Chordata	Teleostei	Stomiiformes	Stomiidae	Bathophilus	NA	1	Parabathophilus gloriae	0	0	0	0	0	0	No barcode	Found in all regions
703	Bathophilus pawneei	Bathophilus pawneei	Parr, 1927	Bathophilus pawneei	127332	127332	882814	TRUE	FALSE	Animalia	Chordata	Teleostei	Stomiiformes	Stomiidae	Bathophilus	140896	5	Bathophilus chironema, Bathophilus melas	22	4	0	0	22	4	Both databases	Found in all regions
704	Bathyagonus nigripinnis	Bathyagonus nigripinnis	Gilbert, 1890	Bathyagonus nigripinnis	254505	254505	433409	TRUE	FALSE	Animalia	Chordata	Teleostei	Perciformes	Agonidae	Bathyagonus	33907	6	Error retrieving synonyms	13	7	0	0	13	7	Both databases	Distinct to north temperate
705	Bathyalcyon robustum	Bathyalcyon robustum	Versluys, 1906	Bathyalcyon robustum	724718	724718	NA	TRUE	NA	Animalia	Cnidaria	Anthozoa	Scleralcyonacea	Coralliidae	Bathyalcyon	NA	1	Anthomastus (Bathyalcyon) robustus, Anthomastus (Bathyalcyon) robustus robustus, Anthomastus robustus	0	0	0	0	0	0	No barcode	Found in all regions
706	Bathyancistrolepis trochoidea	Bathyancistrolepis trochoidea	(Dall, 1907)	Bathyancistrolepis trochoidea	490751	490751	NA	TRUE	FALSE	Animalia	Mollusca	Gastropoda	Neogastropoda	Buccinidae	Bathyancistrolepis	NA	3	Ancistrolepis trochoideus, Bathyancistrolepis trochoideus trochoideus, Chrysodomus trochoideus	5	0	0	0	5	0	Only NCBI	Distinct to north temperate
707	Bathyarca imitata	Bathyarca imitata	(E. A. Smith, 1885)	Bathyarca imitata	504408	504408	NA	TRUE	FALSE	Animalia	Mollusca	Bivalvia	Arcida	Arcidae	Bathyarca	NA	3	Arca (Barbatia) imitata, Arca (Bathyarca) nucleator, Arca imitata, Arca nucleator, Bathyarca nucleator	0	0	0	0	0	0	No barcode	Distinct to north temperate
708	Bathybadistes longipes	Bathybadistes longipes	(Birstein, 1963)	Bathybadistes longipes	259240	259240	NA	TRUE	FALSE	Animalia	Arthropoda	Malacostraca	Isopoda	Munnopsidae	Bathybadistes	NA	1	Echinozone longipes, Ilyarachna longipes	0	0	0	0	0	0	No barcode	Shared north-south
709	Bathybadistes scabra	Bathybadistes scabra	(Birstein, 1971)	Bathybadistes scabra	259242	259242	NA	TRUE	FALSE	Animalia	Arthropoda	Malacostraca	Isopoda	Munnopsidae	Bathybadistes	NA	1	Echinozone scabra, Ilyarachna scabra	0	0	0	0	0	0	No barcode	Distinct to north temperate
710	Bathybadistes tuberculata	Bathybadistes tuberculata	(Birstein, 1971)	Bathybadistes tuberculata	259244	259244	NA	TRUE	FALSE	Animalia	Arthropoda	Malacostraca	Isopoda	Munnopsidae	Bathybadistes	NA	1	Echinozone tuberculata, Ilyarachna tuberculata	0	0	0	0	0	0	No barcode	Distinct to north temperate
711	Bathybadistes venusta	Bathybadistes venusta	(Birstein, 1971)	Bathybadistes venusta	259245	259245	NA	TRUE	FALSE	Animalia	Arthropoda	Malacostraca	Isopoda	Munnopsidae	Bathybadistes	NA	1	Echinozone venusta, Ilyarachna venusta	0	0	0	0	0	0	No barcode	Distinct to north temperate
712	Bathybembix aeola	Bathybembix aeola	(R. B. Watson, 1879)	Bathybembix aeola	512081	512081	NA	TRUE	FALSE	Animalia	Mollusca	Gastropoda	Seguenziida	Calliotropidae	Bathybembix	NA	2	Bembix aeola	0	0	0	0	0	0	No barcode	Distinct to north temperate
713	Bathycalanus richardi	Bathycalanus richardi	Sars G.O., 1905	Bathycalanus richardi	104620	104620	1912751	TRUE	FALSE	Animalia	Arthropoda	Copepoda	Calanoida	Megacalanidae	Bathycalanus	NA	1	Error retrieving synonyms	0	0	0	0	0	0	No barcode	Distinct to north temperate
714	Bathyceradocus hawkingi	Bathyceradocus hawkingi	Jażdżewska & Ziemkiewicz, 2019	Bathyceradocus hawkingi	1364140	1364140	NA	TRUE	FALSE	Animalia	Arthropoda	Malacostraca	Amphipoda	Maeridae	Bathyceradocus	NA	1	Error retrieving synonyms	17	17	0	0	17	17	Both databases	Distinct to north temperate
715	Bathyconchoecetta acutidentata	Bathyconchoecetta acutidentata	Chavtur in Chavtur & Bashmanov, 2018	Bathyconchoecetta acutidentata	1452920	1452920	NA	TRUE	NA	Animalia	Arthropoda	Ostracoda	Halocyprida	Halocyprididae	Bathyconchoecetta	NA	1	Error retrieving synonyms	0	0	0	0	0	0	No barcode	Distinct to north temperate
716	Bathyconchoecetta octothrix	Bathyconchoecetta octothrix	Chavtur, 2018	Bathyconchoecetta octothrix	1452916	1452916	NA	TRUE	NA	Animalia	Arthropoda	Ostracoda	Halocyprida	Halocyprididae	Bathyconchoecetta	NA	15	Error retrieving synonyms	0	0	0	0	0	0	No barcode	Distinct to north temperate
717	Bathyconchoecia pacifica	Bathyconchoecia pacifica	Chavtur, 1977	Bathyconchoecia pacifica	176671	176671	NA	TRUE	NA	Animalia	Arthropoda	Ostracoda	Halocyprida	Halocyprididae	Bathyconchoecia	NA	5	Error retrieving synonyms	0	0	0	0	0	0	No barcode	Distinct to north temperate
718	Bathycongrus aequoreus	Bathycongrus aequoreus	(Gilbert & Cramer, 1897)	Bathycongrus aequoreus	276864	276864	NA	TRUE	FALSE	Animalia	Chordata	Teleostei	Anguilliformes	Congridae	Bathycongrus	NA	4	Congermuraena aequorea, Congermuraena aequoreus, Congrina aequoria, Rhechias aequorea, Rhechias armiger	0	0	0	0	0	0	No barcode	Shared tropical-north
719	Bathycrinus complanatus	Bathycrinus complanatus	AH Clark, 1907	Bathycrinus complanatus	723579	723579	NA	TRUE	FALSE	Animalia	Echinodermata	Crinoidea	Comatulida	Bathycrinidae	Bathycrinus	NA	2	Error retrieving synonyms	0	0	0	0	0	0	No barcode	Distinct to north temperate
720	Bathycrinus volubilis	Bathycrinus volubilis	Mironov, 2000	Bathycrinus volubilis	723585	723585	NA	TRUE	FALSE	Animalia	Echinodermata	Crinoidea	Comatulida	Bathycrinidae	Bathycrinus	NA	3	Error retrieving synonyms	0	0	0	0	0	0	No barcode	Shared north-south
721	Bathycuma sonne	Bathycuma sonne	Lavrenteva & Mühlenhardt-Siegel, 2015	Bathycuma sonne	1249677	1249677	NA	TRUE	FALSE	Animalia	Arthropoda	Malacostraca	Cumacea	Bodotriidae	Bathycuma	NA	1	Error retrieving synonyms	0	0	0	0	0	0	No barcode	Distinct to north temperate
722	Bathydorus echinus	Bathydorus echinus	Koltun, 1967	Bathydorus echinus	1012179	1012179	NA	TRUE	FALSE	Animalia	Porifera	Hexactinellida	Lyssacinosida	Rossellidae	Bathydorus	NA	3	Error retrieving synonyms	0	0	0	0	0	0	No barcode	Distinct to north temperate
723	Bathygadus antrodes	Bathygadus antrodes	(Jordan & Starks, 1904)	Bathygadus antrodes	272303	272303	332421	TRUE	FALSE	Animalia	Chordata	Teleostei	Gadiformes	Macrouridae	Bathygadus	83627	7	Melanobranchus antrodes	0	1	0	0	0	1	Only BOLD	Distinct to north temperate
724	Bathygobius cocosensis	Bathygobius cocosensis	(Bleeker, 1854)	Bathygobius cocosensis	209216	209216	166735	TRUE	TRUE	Animalia	Chordata	Teleostei	Gobiiformes	Gobiidae	Bathygobius	53851	1	Bathygobius fuscus pulcher, Bathygobius versicolor, Chlamydes versicolor, Gobius cocosensis, Gobius elmeri, Gobius homocyanus, Gobius sandvicensis, Rhinogobius corallinus, Rhinogobius ophthalmicus	34	22	0	0	34	22	Both databases	Found in all regions
725	Bathygobius cyclopterus	Bathygobius cyclopterus	(Valenciennes, 1837)	Bathygobius cyclopterus	209210	209210	515217	TRUE	TRUE	Animalia	Chordata	Teleostei	Gobiiformes	Gobiidae	Bathygobius	148430	2	Bathygobius crassiceps, Bathygobius laoe, Bathygobius mearnsi, Bathygobius nox, Gobius cyclopterus, Gobius nox, Gobius variabilis, Gobius varius, Mapo crassiceps, Mapo mearnsi	1	0	0	0	1	0	Only NCBI	Found in all regions
726	Bathygobius krefftii	Bathygobius krefftii	(Steindachner, 1866)	Bathygobius krefftii	402795	402795	NA	TRUE	TRUE	Animalia	Chordata	Teleostei	Gobiiformes	Gobiidae	Bathygobius	NA	2	Bathygobius kreffti, Bathygobius kreftii, Gobius flavidus, Gobius kreftii, Gobius watkinsoni	0	0	0	2	0	2	Only BOLD	Found in all regions
727	Bathyhololepidella papillata	Bathyhololepidella papillata	Buzhinskaja, 1992	Bathyhololepidella papillata	327094	327094	NA	TRUE	FALSE	Animalia	Annelida	Polychaeta	Phyllodocida	Polynoidae	Bathyhololepidella	NA	1	Error retrieving synonyms	0	0	0	0	0	0	No barcode	Distinct to north temperate
728	Bathylagoides nigrigenys	Bathylagoides nigrigenys	(Parr, 1931)	Bathylagoides nigrigenys	712443	712443	NA	TRUE	FALSE	Animalia	Chordata	Teleostei	Argentiniformes	Bathylagidae	Bathylagoides	779235	1	Bathylagus nigrigenys	0	0	0	0	0	0	No barcode	Shared tropical-north
729	Bathylagoides wesethi	Bathylagoides wesethi	(Bolin, 1938)	Bathylagoides wesethi	712444	712444	875769	TRUE	FALSE	Animalia	Chordata	Teleostei	Argentiniformes	Bathylagidae	Bathylagoides	495757	1	Bathylagus wesethi, Bathylagus wesethy	2	1	0	0	2	1	Both databases	Shared tropical-north
730	Bathylagus pacificus	Bathylagus pacificus	Gilbert, 1890	Bathylagus pacificus	272919	272919	557336	TRUE	FALSE	Animalia	Chordata	Teleostei	Argentiniformes	Bathylagidae	Bathylagus	91472	45	Bathylagus borealis	5	4	0	0	5	4	Both databases	Shared tropical-north
731	Bathylepta pacifica	Bathylepta pacifica	Belyaev & Litvinova, 1972	Bathylepta pacifica	243237	243237	NA	TRUE	FALSE	Animalia	Echinodermata	Ophiuroidea	Ophiurida	NA	Bathylepta	NA	1	Error retrieving synonyms	0	0	0	0	0	0	No barcode	Shared tropical-north
732	Bathylychnops exilis	Bathylychnops exilis	Cohen, 1958	Bathylychnops exilis	126730	126730	473350	TRUE	FALSE	Animalia	Chordata	Teleostei	Argentiniformes	Opisthoproctidae	Bathylychnops	59415	19	Error retrieving synonyms	1	1	0	0	1	1	Both databases	Distinct to north temperate
733	Bathymaster derjugini	Bathymaster derjugini	Lindberg, 1930	Bathymaster derjugini	279416	279416	561508	TRUE	FALSE	Animalia	Chordata	Teleostei	Perciformes	Bathymasteridae	Bathymaster	199380	18	Error retrieving synonyms	6	2	0	0	6	2	Both databases	Distinct to north temperate
734	Bathymedon obtusifrons	Bathymedon obtusifrons	(Hansen, 1883)	Bathymedon obtusifrons	102875	102875	190411	TRUE	FALSE	Animalia	Arthropoda	Malacostraca	Amphipoda	Oedicerotidae	Bathymedon	512569	1	Halimedon obtusifrons	0	3	0	0	0	3	Only BOLD	Distinct to north temperate
735	Bathymedon subcarinatus	Bathymedon subcarinatus	Bulyčeva, 1952	Bathymedon subcarinatus	547018	547018	NA	TRUE	FALSE	Animalia	Arthropoda	Malacostraca	Amphipoda	Oedicerotidae	Bathymedon	NA	17	Error retrieving synonyms	0	0	0	0	0	0	No barcode	Distinct to north temperate
736	Bathymicrops regis	Bathymicrops regis	Hjort & Koefoed, 1912	Bathymicrops regis	126341	126341	1414492	TRUE	FALSE	Animalia	Chordata	Teleostei	Aulopiformes	Ipnopidae	Bathymicrops	359546	1	Error retrieving synonyms	2	1	0	0	2	1	Both databases	Distinct to north temperate
737	Bathymodiolus japonicus	Bathymodiolus japonicus	Hashimoto & Okutani, 1994	Bathymodiolus japonicus	505969	505969	220391	TRUE	NA	Animalia	Mollusca	Bivalvia	Mytilida	Mytilidae	Bathymodiolus	30743	4	Error retrieving synonyms	4	8	0	0	4	8	Both databases	Shared tropical-north
738	Bathymodiolus septemdierum	Bathymodiolus septemdierum	Hashimoto & Okutani, 1994	Bathymodiolus septemdierum	505971	505971	220392	TRUE	FALSE	Animalia	Mollusca	Bivalvia	Mytilida	Mytilidae	Bathymodiolus	26514	159	Bathymodiolus brevior, Bathymodiolus marisindicus	305	312	158	160	463	472	Both databases	Found in all regions
739	Bathyneaera disa	Bathyneaera disa	(F. R. Bernard, 1989)	Bathyneaera disa	408513	408513	NA	TRUE	NA	Animalia	Mollusca	Bivalvia	NA	Cuspidariidae	Bathyneaera	NA	1	Cardiomya (Labromysa) disa, Labromysa disa	0	0	0	0	0	0	No barcode	Distinct to north temperate
740	Bathyneaera hadalis	Bathyneaera hadalis	(Knudsen, 1970)	Bathyneaera hadalis	408518	408518	NA	TRUE	NA	Animalia	Mollusca	Bivalvia	NA	Cuspidariidae	Bathyneaera	NA	14	Bathyneaera demistriata, Cuspidaria (Myonera) demistriata, Cuspidaria demistriata, Cuspidaria hadalis, Myonera demistriata	0	0	0	0	0	0	No barcode	Distinct to north temperate
741	Bathypathes conferta	Bathypathes conferta	(Brook, 1889)	Bathypathes conferta	589657	589657	NA	TRUE	NA	Animalia	Cnidaria	Anthozoa	Antipatharia	Schizopathidae	Bathypathes	NA	130	Schizopathes conferta	0	0	0	0	0	0	No barcode	Found in all regions
742	Bathypathes patula	Bathypathes patula	Brook, 1889	Bathypathes patula	103323	103323	1350341	TRUE	NA	Animalia	Cnidaria	Anthozoa	Antipatharia	Schizopathidae	Bathypathes	NA	7	Aphanipathes patula, Bathypathes (Eubathypathes) patula	4	1	0	0	4	1	Both databases	Found in all regions
743	Bathypathes pseudoalternata	Bathypathes pseudoalternata	Molodtsova, Opresko & Wagner, 2022	Bathypathes pseudoalternata	1578714	1578714	NA	TRUE	FALSE	Animalia	Cnidaria	Anthozoa	Antipatharia	Schizopathidae	Bathypathes	NA	1	Error retrieving synonyms	4	0	0	0	4	0	Only NCBI	Found in all regions
744	Bathypathes seculata	Bathypathes seculata	Opresko, 2005	Bathypathes seculata	283948	283948	NA	TRUE	NA	Animalia	Cnidaria	Anthozoa	Antipatharia	Schizopathidae	Bathypathes	NA	1	Error retrieving synonyms	0	0	0	0	0	0	No barcode	Shared tropical-north
745	Bathypectinura heros	Bathypectinura heros	(Lyman, 1879)	Bathypectinura heros	124814	124814	1804712	TRUE	FALSE	Animalia	Echinodermata	Ophiuroidea	Ophiacanthida	Ophiodermatidae	Bathypectinura	219525	1	Bathypectinura conspicua, Bathypectinura elata, Bathypectinura gotoi, Bathypectinura lacertosa, Bathypectinura tessellata, Ophiocrates intervallus, Ophiocrates lenta, Ophiocrates secunda, Ophiocrates secundus, Ophiozonella brachyactis, Pectinura conspicua, Pectinura elata, Pectinura heros, Pectinura lacertosa, Pectinura modesta, Pectinura tessellata	3	3	0	0	3	3	Both databases	Found in all regions
746	Bathypterois atricolor	Bathypterois atricolor	Alcock, 1896	Bathypterois atricolor	221394	221394	1206983	TRUE	FALSE	Animalia	Chordata	Teleostei	Aulopiformes	Ipnopidae	Bathypterois	148221	2	Bathypterois antennatus, Bathypterois atricolor antennatus, Bathypterois atricolor atricolor, Bathypterois atricolor indicus, Bathypterois pectoralis	7	3	0	0	7	3	Both databases	Shared tropical-north
747	Bathypterois grallator	Bathypterois grallator	(Goode & Bean, 1886)	Bathypterois grallator	126343	126343	509754	TRUE	FALSE	Animalia	Chordata	Teleostei	Aulopiformes	Ipnopidae	Bathypterois	71705	1	Benthosaurus amblyops, Benthosaurus grallator, Benthosaurus nilssoni, Skagerakia nilssoni	3	3	0	0	3	3	Both databases	Found in all regions
748	Bathyraja aleutica	Bathyraja aleutica	(Gilbert, 1896)	Bathyraja aleutica	271506	271506	341243	TRUE	FALSE	Animalia	Chordata	Elasmobranchii	Rajiformes	Arhynchobatidae	Bathyraja	80066	5	Breviraja aleutica, Raja aleutica	10	6	0	0	10	6	Both databases	Distinct to north temperate
749	Bathyraja andriashevi	Bathyraja andriashevi	Dolganov, 1983	Bathyraja andriashevi	271507	271507	NA	TRUE	FALSE	Animalia	Chordata	Elasmobranchii	Rajiformes	Arhynchobatidae	Bathyraja	NA	1	Error retrieving synonyms	0	0	0	0	0	0	No barcode	Distinct to north temperate
750	Bathyraja bergi	Bathyraja bergi	Dolganov, 1983	Bathyraja bergi	271508	271508	1213664	TRUE	FALSE	Animalia	Chordata	Elasmobranchii	Rajiformes	Arhynchobatidae	Bathyraja	183091	9	Error retrieving synonyms	2	2	0	0	2	2	Both databases	Distinct to north temperate
751	Bathyraja caeluronigricans	Bathyraja caeluronigricans	Ishiyama & Ishihara, 1977	Bathyraja caeluronigricans	271510	271510	NA	TRUE	FALSE	Animalia	Chordata	Elasmobranchii	Rajiformes	Arhynchobatidae	Bathyraja	NA	2	Error retrieving synonyms	0	0	0	0	0	0	No barcode	Distinct to north temperate
752	Bathyraja diplotaenia	Bathyraja diplotaenia	(Ishiyama, 1952)	Bathyraja diplotaenia	271511	271511	NA	TRUE	FALSE	Animalia	Chordata	Elasmobranchii	Rajiformes	Arhynchobatidae	Bathyraja	NA	69	Bathyraja diplotaena, Breviraja diplotaenia	1	0	0	0	1	0	Only NCBI	Distinct to north temperate
753	Bathyraja isotrachys	Bathyraja isotrachys	(Günther, 1877)	Bathyraja isotrachys	271516	271516	NA	TRUE	FALSE	Animalia	Chordata	Elasmobranchii	Rajiformes	Arhynchobatidae	Bathyraja	NA	9	Raja isotrachys	2	1	0	0	2	1	Both databases	Distinct to north temperate
754	Bathyraja lindbergi	Bathyraja lindbergi	Ishiyama & Ishihara, 1977	Bathyraja lindbergi	271517	271517	341245	TRUE	FALSE	Animalia	Chordata	Elasmobranchii	Rajiformes	Arhynchobatidae	Bathyraja	80067	1	Error retrieving synonyms	6	4	0	0	6	4	Both databases	Distinct to north temperate
755	Bathyraja matsubarai	Bathyraja matsubarai	(Ishiyama, 1952)	Bathyraja matsubarai	271523	271523	667115	TRUE	FALSE	Animalia	Chordata	Elasmobranchii	Rajiformes	Arhynchobatidae	Bathyraja	NA	19	Breviraja matsubarai	6	2	0	0	6	2	Both databases	Distinct to north temperate
756	Bathyraja notoroensis	Bathyraja notoroensis	Ishiyama & Ishihara, 1977	Bathyraja notoroensis	271526	271526	NA	TRUE	FALSE	Animalia	Chordata	Elasmobranchii	Rajiformes	Arhynchobatidae	Bathyraja	NA	3	Error retrieving synonyms	0	0	0	0	0	0	No barcode	Distinct to north temperate
757	Bathyraja smirnovi	Bathyraja smirnovi	(Soldatov & Pavlenko, 1915)	Bathyraja smirnovi	271535	271535	392424	TRUE	FALSE	Animalia	Chordata	Elasmobranchii	Rajiformes	Arhynchobatidae	Bathyraja	83066	7	Arctoraja smirnovi, Bathyraja smirnovi smirnovi, Breviraja smirnovi, Breviraja smirnovi ankasube, Breviraja smirnovi smirnovi, Raja smirnovi	103	51	0	0	103	51	Both databases	Distinct to north temperate
758	Bathyraja taranetzi	Bathyraja taranetzi	(Dolganov, 1983)	Bathyraja taranetzi	298834	298834	341250	TRUE	TRUE	Animalia	Chordata	Elasmobranchii	Rajiformes	Arhynchobatidae	Bathyraja	80070	1	Bathyraja hubbsi, Rhinoraja longi, Rhinoraja taranetzi	14	10	0	0	14	10	Both databases	Distinct to north temperate
759	Bathyraja trachouros	Bathyraja trachouros	(Ishiyama, 1958)	Bathyraja trachouros	271537	271537	NA	TRUE	FALSE	Animalia	Chordata	Elasmobranchii	Rajiformes	Arhynchobatidae	Bathyraja	NA	13	Breviraja trachouros	4	2	0	0	4	2	Both databases	Distinct to north temperate
760	Bathyraja tzinovskii	Bathyraja tzinovskii	Dolganov, 1983	Bathyraja tzinovskii	271539	271539	NA	TRUE	FALSE	Animalia	Chordata	Elasmobranchii	Rajiformes	Arhynchobatidae	Bathyraja	NA	1	Error retrieving synonyms	0	0	0	0	0	0	No barcode	Distinct to north temperate
761	Bathyraja violacea	Bathyraja violacea	(Suvorov, 1935)	Bathyraja violacea	271540	271540	392425	TRUE	FALSE	Animalia	Chordata	Elasmobranchii	Rajiformes	Arhynchobatidae	Bathyraja	33986	6	Raja violacea	10	5	0	0	10	5	Both databases	Distinct to north temperate
762	Bathysaurus mollis	Bathysaurus mollis	Günther, 1878	Bathysaurus mollis	126370	126370	1126214	TRUE	FALSE	Animalia	Chordata	Teleostei	Aulopiformes	Bathysauridae	Bathysaurus	805613	2	Bathysaurus morris, Bathysaurus obtusirostris	0	0	0	0	0	0	No barcode	Found in all regions
763	Bathysphyraenops simplex	Bathysphyraenops simplex	Parr, 1933	Bathysphyraenops simplex	159845	159845	NA	TRUE	FALSE	Animalia	Chordata	Teleostei	Acropomatiformes	Howellidae	Bathysphyraenops	NA	4	Howella simplex	0	0	0	0	0	0	No barcode	Shared tropical-north
764	Bathyspinula calcar	Bathyspinula calcar	(Dall, 1908)	Bathyspinula calcar	506288	506288	1353797	TRUE	FALSE	Animalia	Mollusca	Bivalvia	Nuculanida	Bathyspinulidae	Bathyspinula	NA	13	Bathyspinula (Acutispinula) calcar, Leda (Spinula) calcar, Leda calcar, Spinula calcar	4	4	0	0	4	4	Both databases	Found in all regions
765	Bathyspinula calcarella	Bathyspinula calcarella	(Dall, 1908)	Bathyspinula calcarella	506289	506289	1825700	TRUE	NA	Animalia	Mollusca	Bivalvia	Nuculanida	Bathyspinulidae	Bathyspinula	NA	42	Bathyspinula (Bathyspinula) calcarella, Bathyspinula knudseni, Leda (Spinula) calcarella, Leda calcarella, Spinula (Bathyspinula) oceanica, Spinula knudseni, Spinula oceanica	1	1	0	0	1	1	Both databases	Shared north-south
766	Bathyspinula vityazi	Bathyspinula vityazi	(Filatova, 1964)	Bathyspinula vityazi	1353961	1353961	NA	TRUE	FALSE	Animalia	Mollusca	Bivalvia	Nuculanida	Bathyspinulidae	Bathyspinula	NA	23	Spinula (Bathyspinula) vityazi, Spinula vityazi	0	0	0	0	0	0	No barcode	Distinct to north temperate
767	Bathytanais bathybrotes	Bathytanais bathybrotes	(Beddard, 1886)	Bathytanais bathybrotes	247612	247612	NA	TRUE	NA	Animalia	Arthropoda	Malacostraca	Tanaidacea	Paratanaidae	Bathytanais	NA	1	Paratanais bathybrotis	0	0	0	0	0	0	No barcode	Shared north-south
768	Bathytoma engonia	Bathytoma engonia	(R. B. Watson, 1881)	Bathytoma engonia	576379	576379	NA	TRUE	TRUE	Animalia	Mollusca	Gastropoda	Neogastropoda	Borsoniidae	Bathytoma	NA	2	Bathytoma (Riuguhdrillia) engonia, Pleurotoma (Genota) engonia, Pleurotoma engonia, Riuguhdrillia engonia, Suavodrillia sagamiana	0	0	0	0	0	0	No barcode	Distinct to north temperate
769	Bathytyphlops marionae	Bathytyphlops marionae	Mead, 1958	Bathytyphlops marionae	158864	158864	1916735	TRUE	FALSE	Animalia	Chordata	Teleostei	Aulopiformes	Ipnopidae	Bathytyphlops	483873	1	Bathypoterois marionae, Bathypterois marionae, Macristiella perlucens	1	3	0	0	1	3	Both databases	Found in all regions
770	Bathyuroconger vicinus	Bathyuroconger vicinus	(Vaillant, 1888)	Bathyuroconger vicinus	126284	126284	391202	TRUE	FALSE	Animalia	Chordata	Teleostei	Anguilliformes	Congridae	Bathyuroconger	85743	2	Bathyuroconger braueri, Uroconger braueri, Uroconger vicinus	8	7	0	0	8	7	Both databases	Found in all regions
771	Batillaria cumingii	Batillaria cumingii	(Crosse, 1862)	Batillaria cumingii	576304	576304	149336	TRUE	TRUE	Animalia	Mollusca	Gastropoda	[unassigned] Caenogastropoda	Batillariidae	Batillaria	507427	207	Cerithium cumingii, Lampania cumingii	69	68	0	0	69	68	Both databases	Distinct to north temperate
772	Batillaria multiformis	Batillaria multiformis	(Lischke, 1869)	Batillaria multiformis	446436	446436	149335	TRUE	NA	Animalia	Mollusca	Gastropoda	[unassigned] Caenogastropoda	Batillariidae	Batillaria	30642	10	Lampania multiformis	78	74	0	0	78	74	Both databases	Distinct to north temperate
773	Batillaria zonalis	Batillaria zonalis	(Bruguière, 1792)	Batillaria zonalis	397022	397022	149338	TRUE	NA	Animalia	Mollusca	Gastropoda	[unassigned] Caenogastropoda	Batillariidae	Batillaria	30640	2	Cerithium zonale, Lampania aterrima, Potamides aterrima	63	61	0	0	63	61	Both databases	Found in all regions
774	Batrachomoeus dubius	Batrachomoeus dubius	(White, 1790)	Batrachomoeus dubius	279880	279880	2578254	TRUE	TRUE	Animalia	Chordata	Teleostei	Batrachoidiformes	Batrachoididae	Batrachomoeus	306738	2	Batrachomoeus minor, Lophius dubius, Lophius nigricans, Pelophiletor caloundrae, Pseudobatrachus dubius, Pseudobatrachus striatus, Thalassophryne coeca	1	3	0	0	1	3	Both databases	Found in all regions
775	Bayerius arnoldi	Bayerius arnoldi	(Lus, 1981)	Bayerius arnoldi	512370	512370	NA	TRUE	NA	Animalia	Mollusca	Gastropoda	Neogastropoda	Buccinidae	Bayerius	NA	18	Tacita arnoldi	3	1	0	0	3	1	Both databases	Distinct to north temperate
776	Bayerius holoserica	Bayerius holoserica	(Lus, 1971)	Bayerius holoserica	1037192	1037192	NA	TRUE	FALSE	Animalia	Mollusca	Gastropoda	Neogastropoda	Buccinidae	Bayerius	NA	1	Tacita holoserica	2	0	0	0	2	0	Only NCBI	Distinct to north temperate
777	Bebryce brunnea	Bebryce brunnea	(Nutting, 1908)	Bebryce brunnea	520676	520676	NA	TRUE	FALSE	Animalia	Cnidaria	Anthozoa	Malacalcyonacea	Paramuriceidae	Bebryce	514087	2	Echinomuricea brunnea	0	0	0	0	0	0	No barcode	Shared tropical-north
778	Bellonella molokaiensis	Bellonella molokaiensis	Verseveldt & Bayer, 1988	Bellonella molokaiensis	289513	289513	NA	TRUE	NA	Animalia	Cnidaria	Anthozoa	Malacalcyonacea	Alcyoniidae	Bellonella	NA	1	Error retrieving synonyms	0	0	0	0	0	0	No barcode	Shared tropical-north
779	Bembicium auratum	Bembicium auratum	(Quoy & Gaimard, 1834)	Bembicium auratum	445486	445486	196944	TRUE	NA	Animalia	Mollusca	Gastropoda	Littorinimorpha	Littorinidae	Bembicium	79245	1	Bembicium nodulosum, Littorina imbricata, Risella kielmannsegi, Trochus auratus, Trochus cicatricosus	41	1	0	0	41	1	Both databases	Found in all regions
780	Bembradium roseum	Bembradium roseum	Gilbert, 1905	Bembradium roseum	279893	279893	1916736	TRUE	FALSE	Animalia	Chordata	Teleostei	Perciformes	Bembridae	Bembradium	739861	10	Error retrieving synonyms	2	2	0	0	2	2	Both databases	Found in all regions
781	Bemlos waipio	Bemlos waipio	(J.L. Barnard, 1970)	Bemlos waipio	488773	488773	NA	TRUE	NA	Animalia	Arthropoda	Malacostraca	Amphipoda	Aoridae	Bemlos	NA	1	Lembos processifer, Lembos waipio	0	0	0	0	0	0	No barcode	Shared tropical-north
782	Benthalbella dentata	Benthalbella dentata	(Chapman, 1939)	Benthalbella dentata	254572	254572	433385	TRUE	FALSE	Animalia	Chordata	Teleostei	Aulopiformes	Scopelarchidae	Benthalbella	NA	43	Neoscopelarchoides dentatus	17	13	0	0	17	13	Both databases	Shared north-south
783	Benthalbella infans	Benthalbella infans	Zugmayer, 1911	Benthalbella infans	126365	126365	885005	TRUE	FALSE	Animalia	Chordata	Teleostei	Aulopiformes	Scopelarchidae	Benthalbella	263443	4	Benthalbella dubius, Neoscopelarchoides dubius	2	4	0	0	2	4	Both databases	Found in all regions
784	Benthalbella linguidens	Benthalbella linguidens	(Mead & Böhlke, 1953)	Benthalbella linguidens	272103	272103	1154594	TRUE	FALSE	Animalia	Chordata	Teleostei	Aulopiformes	Scopelarchidae	Benthalbella	228185	29	Scopelarchus linguidens	1	1	0	0	1	1	Both databases	Distinct to north temperate
785	Bentharca asperula	Bentharca asperula	(Dall, 1881)	Bentharca asperula	138801	138801	NA	TRUE	FALSE	Animalia	Mollusca	Bivalvia	Arcida	Arcidae	Bentharca	NA	12	Acar asperula, Arca (Barbatia) pteroessa, Arca (Cucullaria) endemica, Arca (Scapharca) culebrensis, Arca culebrensis, Arca endemica, Arca paserula, Arca profundicola, Arca pteroessa, Bathyarca profundicola, Bentharca hawaiensis, Macrodon asperula, Okinawanoarca ligamentaria	0	0	0	0	0	0	No barcode	Found in all regions
786	Bentheogennema intermedia	Bentheogennema intermedia	(Spence Bate, 1888)	Bentheogennema intermedia	107086	107086	290325	TRUE	FALSE	Animalia	Arthropoda	Malacostraca	Decapoda	Benthesicymidae	Bentheogennema	527641	1	Gennadas alicei, Gennadas intermedius	4	4	0	0	4	4	Both databases	Shared tropical-north
787	Benthodesmus pacificus	Benthodesmus pacificus	Parin & Becker, 1970	Benthodesmus pacificus	274013	274013	1738883	TRUE	FALSE	Animalia	Chordata	Teleostei	Scombriformes	Trichiuridae	Benthodesmus	NA	1	Benthodesmus elongatus pacificus	0	0	0	0	0	0	No barcode	Distinct to north temperate
788	Benthodesmus tenuis	Benthodesmus tenuis	(Günther, 1877)	Benthodesmus tenuis	159834	159834	1219340	TRUE	FALSE	Animalia	Chordata	Teleostei	Scombriformes	Trichiuridae	Benthodesmus	140864	44	Benthodesmus benjamini, Lepidopus aomori, Lepidopus tenuis	3	6	0	0	3	6	Both databases	Found in all regions
789	Benthodytes incerta	Benthodytes incerta	Ludwig, 1893	Benthodytes incerta	428597	428597	NA	TRUE	FALSE	Animalia	Echinodermata	Holothuroidea	Elasipodida	Psychropotidae	Benthodytes	415884	4	Benthodytes gotoi, Benthodytes regularis	1	1	0	0	1	1	Both databases	Shared north-south
790	Benthodytes typica	Benthodytes typica	Théel, 1882	Benthodytes typica	124765	124765	NA	TRUE	FALSE	Animalia	Echinodermata	Holothuroidea	Elasipodida	Psychropotidae	Benthodytes	223131	1	Benthodytes glutinosa, Benthodytes papillifera	0	0	0	0	0	0	No barcode	Shared north-south
791	Benthomodiolus abyssicola	Benthomodiolus abyssicola	(Knudsen, 1970)	Benthomodiolus abyssicola	505974	505974	NA	TRUE	NA	Animalia	Mollusca	Bivalvia	Mytilida	Mytilidae	Benthomodiolus	NA	1	Modiolus abyssicola	0	0	0	0	0	0	No barcode	Distinct to north temperate
792	Benthomodiolus geikotsucola	Benthomodiolus geikotsucola	Okutani & Miyazaki, 2007	Benthomodiolus geikotsucola	457978	457978	591888	TRUE	NA	Animalia	Mollusca	Bivalvia	Mytilida	Mytilidae	Benthomodiolus	649672	4	Error retrieving synonyms	2	4	0	0	2	4	Both databases	Distinct to north temperate
793	Benthomodiolus lignocola	Benthomodiolus lignocola	Dell, 1987	Benthomodiolus lignocola	505975	505975	1245730	TRUE	FALSE	Animalia	Mollusca	Bivalvia	Mytilida	Mytilidae	Benthomodiolus	NA	1	Error retrieving synonyms	1	0	0	0	1	0	Only NCBI	Shared north-south
794	Benthosema suborbitale	Benthosema suborbitale	(Gilbert, 1913)	Benthosema suborbitale	126581	126581	123335	TRUE	FALSE	Animalia	Chordata	Teleostei	Myctophiformes	Myctophidae	Benthosema	263444	32	Benthosema imitator, Benthosema simile, Bentosema suborbitale, Myctophum fibulatum proximum, Myctophum imitator, Myctophum simile, Myctophum suborbitale	22	16	0	0	22	16	Both databases	Found in all regions
795	Berardius bairdii	Berardius bairdii	Stejneger, 1883	Berardius bairdii	242608	242608	48742	TRUE	FALSE	Animalia	Chordata	Mammalia	Cetartiodactyla	Ziphiidae	Berardius	29230	19	Berardius bairdi, Berardius bairdi bairdi, Berardius vegaae, Berardius vegae, Berardius vegana	2	4	0	0	2	4	Both databases	Shared tropical-north
796	Berardius minimus	Berardius minimus	Yamada, Kitamura, Abe, Tajima, Matsuda, Mead & Matsuishi, 2019	Berardius minimus	1576136	1576136	NA	TRUE	FALSE	Animalia	Chordata	Mammalia	Cetartiodactyla	Ziphiidae	Berardius	NA	9	Error retrieving synonyms	0	0	0	0	0	0	No barcode	Distinct to north temperate
797	Beringraja pulchra	Beringraja pulchra	(Liu, 1932)	Beringraja pulchra	1015739	1015739	1885022	TRUE	FALSE	Animalia	Chordata	Elasmobranchii	Rajiformes	Rajidae	Beringraja	779242	10	Raia pulchra, Raja pulchra	281	169	0	0	281	169	Both databases	Distinct to north temperate
798	Bero elegans	Bero elegans	(Steindachner, 1881)	Bero elegans	279905	279905	1633513	TRUE	FALSE	Animalia	Chordata	Teleostei	Perciformes	Cottidae	Bero	NA	111	Centridermichthys elegans	3	3	0	0	3	3	Both databases	Distinct to north temperate
799	Berryteuthis magister	Berryteuthis magister	(S. S. Berry, 1913)	Berryteuthis magister	342286	342286	294704	TRUE	NA	Animalia	Mollusca	Cephalopoda	Oegopsida	Gonatidae	Berryteuthis	25496	17	Gonatus magister	13	14	0	0	13	14	Both databases	Distinct to north temperate
800	Bertella idiomorpha	Bertella idiomorpha	Pietsch, 1973	Bertella idiomorpha	279907	279907	242940	TRUE	FALSE	Animalia	Chordata	Teleostei	Lophiiformes	Oneirodidae	Bertella	125607	36	Error retrieving synonyms	1	2	0	0	1	2	Both databases	Shared tropical-north
801	Berthellina citrina	Berthellina citrina	(Rüppell & Leuckart, 1828)	Berthellina citrina	140815	140815	154620	TRUE	FALSE	Animalia	Mollusca	Gastropoda	Pleurobranchida	Pleurobranchidae	Berthellina	276954	3	Berthella citrina, Pleurobranchus citrinus	8	5	0	0	8	5	Both databases	Found in all regions
802	Beryx decadactylus	Beryx decadactylus	Cuvier, 1829	Beryx decadactylus	126394	126394	107241	TRUE	FALSE	Animalia	Chordata	Teleostei	Beryciformes	Berycidae	Beryx	30337	49	Actinoberyx jugeati, Actinoberyx longipinnis, Actinoberyx pozzi, Beryx borealis, Beryx delphini, Beryx dodecadactylus, Beryx longipinnis	14	14	0	0	14	14	Both databases	Found in all regions
803	Betamorpha acuticoxalis	Betamorpha acuticoxalis	(Birstein, 1963)	Betamorpha acuticoxalis	258021	258021	NA	TRUE	FALSE	Animalia	Arthropoda	Malacostraca	Isopoda	Munnopsidae	Betamorpha	NA	6	Eurycope acuticoxalis	0	0	0	0	0	0	No barcode	Distinct to north temperate
804	Betamorpha longiramosa	Betamorpha longiramosa	Mezhov, 1981	Betamorpha longiramosa	258026	258026	NA	TRUE	FALSE	Animalia	Arthropoda	Malacostraca	Isopoda	Munnopsidae	Betamorpha	NA	1	Error retrieving synonyms	0	0	0	0	0	0	No barcode	Distinct to north temperate
805	Beuroisia major	Beuroisia major	(Sakai, 1978)	Beuroisia major	441008	441008	NA	TRUE	FALSE	Animalia	Arthropoda	Malacostraca	Decapoda	Mathildellidae	Beuroisia	276271	1	Neopilumnoplax major	0	0	0	0	0	0	No barcode	Shared tropical-north
806	Bicrisia abyssicola	Bicrisia abyssicola	Kluge, 1962	Bicrisia abyssicola	111688	111688	NA	TRUE	FALSE	Animalia	Bryozoa	Stenolaemata	Cyclostomatida	Crisiidae	Bicrisia	NA	1	Error retrieving synonyms	0	0	0	0	0	0	No barcode	Distinct to north temperate
807	Bilabria ornata	Bilabria ornata	(Soldatov, 1922)	Bilabria ornata	279912	279912	641277	TRUE	FALSE	Animalia	Chordata	Teleostei	Perciformes	Zoarcidae	Bilabria	302403	2	Lycenchelys ornatus	1	1	0	0	1	1	Both databases	Distinct to north temperate
808	Bittinella hiloensis	Bittinella hiloensis	(Pilsbry & Vanatta, 1908)	Bittinella hiloensis	887301	887301	NA	TRUE	FALSE	Animalia	Mollusca	Gastropoda	Littorinimorpha	Zebinidae	Bittinella	NA	1	Bittium hiloense, Stosicia hiloensis	0	0	0	0	0	0	No barcode	Shared tropical-north
809	Bittium glareosum	Bittium glareosum	Gould, 1861	Bittium glareosum	207905	207905	1357314	TRUE	FALSE	Animalia	Mollusca	Gastropoda	[unassigned] Caenogastropoda	Cerithiidae	Bittium	NA	3	Bittium perpusillum, Cerithiopsis satomii, Cerithium pusillum	1	2	0	0	1	2	Both databases	Found in all regions
810	Bittium impendens	Bittium impendens	(Hedley, 1899)	Bittium impendens	473076	473076	1357315	TRUE	NA	Animalia	Mollusca	Gastropoda	[unassigned] Caenogastropoda	Cerithiidae	Bittium	NA	16	Cerithium impendens	2	2	0	0	2	2	Both databases	Found in all regions
811	Bittium midwayense	Bittium midwayense	Kosuge, 1979	Bittium midwayense	473078	473078	NA	TRUE	NA	Animalia	Mollusca	Gastropoda	[unassigned] Caenogastropoda	Cerithiidae	Bittium	NA	2	Error retrieving synonyms	0	0	0	0	0	0	No barcode	Distinct to north temperate
812	Blasicrura pallidula	Blasicrura pallidula	(Gaskoin, 1849)	Blasicrura pallidula	708938	708938	218425	TRUE	FALSE	Animalia	Mollusca	Gastropoda	Littorinimorpha	Cypraeidae	Blasicrura	28803	1	Bistolida (Blasicrura) pallidula, Blasicrura (Blasicrura) pallidula, Cypraea pallidula, Cypraea quadrimaculata var. pallidula	5	5	0	0	5	5	Both databases	Found in all regions
813	Blenniella gibbifrons	Blenniella gibbifrons	(Quoy & Gaimard, 1824)	Blenniella gibbifrons	219251	219251	1146954	TRUE	FALSE	Animalia	Chordata	Teleostei	Blenniiformes	Blenniidae	Blenniella	89396	3	Alticops gibbifrons, Blenniella rhessodon, Istiblennius afilinuchalis, Istiblennius gibbifrons, Istiblennius gibbifrons insolitus, Istiblennius gibbifrons rodenbaughi, Istiblennius rodenbaughi, Salarias gibbifrons, Salarias rutilus, Salarias saltans	13	10	0	0	13	10	Both databases	Shared tropical-north
814	Blepsias bilobus	Blepsias bilobus	Cuvier, 1829	Blepsias bilobus	254540	254540	980325	TRUE	FALSE	Animalia	Chordata	Teleostei	Perciformes	Hemitripteridae	Blepsias	110737	2	Histiocottus bilobus	4	2	0	0	4	2	Both databases	Distinct to north temperate
815	Blepsias cirrhosus	Blepsias cirrhosus	(Pallas, 1814)	Blepsias cirrhosus	279417	279417	573213	TRUE	FALSE	Animalia	Chordata	Teleostei	Perciformes	Hemitripteridae	Blepsias	125608	75	Blepsias draciscus, Blepsias trilobus, Trachinus cirrhosus	10	11	0	0	10	11	Both databases	Distinct to north temperate
816	Bodianus albotaeniatus	Bodianus albotaeniatus	(Valenciennes, 1839)	Bodianus albotaeniatus	712758	712758	2108417	TRUE	FALSE	Animalia	Chordata	Teleostei	Eupercaria incertae sedis	Labridae	Bodianus	573512	5510	Cossyphus albotaeniatus, Cossyphus albo-taeniatus, Crenilabrus modestus, Lepidaplois atrorubens, Lepidaplois richardsoni, Lepidaplois strophodes, Lepidoplois strophodes	1	0	0	0	1	0	Only NCBI	Shared tropical-north
817	Bodianus axillaris	Bodianus axillaris	(Bennett, 1832)	Bodianus axillaris	218933	218933	242809	TRUE	FALSE	Animalia	Chordata	Teleostei	Eupercaria incertae sedis	Labridae	Bodianus	84484	3	Cossyphus octomaculatus, Crossyphus octomaculatus, Labrus axillaris, Lepidaplois albomaculatus, Lepidaplois axillaris	18	13	0	0	18	13	Both databases	Found in all regions
818	Bodianus bilunulatus	Bodianus bilunulatus	(Lacepède, 1801)	Bodianus bilunulatus	218932	218932	1003692	TRUE	FALSE	Animalia	Chordata	Teleostei	Eupercaria incertae sedis	Labridae	Bodianus	11549	2	Bodianus bilunulatus bilunulatus, Labrus bilunulatus, Lepidaplois bilunulatus	15	11	0	0	15	11	Both databases	Found in all regions
819	Bodianus cylindriatus	Bodianus cylindriatus	(Tanaka, 1930)	Bodianus cylindriatus	273526	273526	NA	TRUE	FALSE	Animalia	Chordata	Teleostei	Eupercaria incertae sedis	Labridae	Bodianus	196031	24	Verreo cylindriatus	0	0	0	0	0	0	No barcode	Shared tropical-north
820	Bodianus macrourus	Bodianus macrourus	(Lacepède, 1801)	Bodianus macrourus	218927	218927	NA	TRUE	FALSE	Animalia	Chordata	Teleostei	Eupercaria incertae sedis	Labridae	Bodianus	459263	1	Bodianus hirsutus, Cossyphus macrurus, Cossyphus maldat, Crenilabrus chabrolii, Crenilabrus croceus, Labrus hirsutus, Labrus macrourus, Labrus rubrolineatus, Labrus spilonotus, Lepidaplois hirsutus	1	1	0	0	1	1	Both databases	Shared tropical-north
821	Bodianus mesothorax	Bodianus mesothorax	(Bloch & Schneider, 1801)	Bodianus mesothorax	273536	273536	241268	TRUE	FALSE	Animalia	Chordata	Teleostei	Eupercaria incertae sedis	Labridae	Bodianus	140541	1	Bodianus meosthorax, Labrus mesothorax, Lepidaplois mesothorax, Scarus mordax	14	9	0	0	14	9	Both databases	Found in all regions
822	Bodianus oxycephalus	Bodianus oxycephalus	(Bleeker, 1862)	Bodianus oxycephalus	273538	273538	626239	TRUE	FALSE	Animalia	Chordata	Teleostei	Eupercaria incertae sedis	Labridae	Bodianus	163507	1	Cossyphus oxycephalus	9	5	0	0	9	5	Both databases	Shared north-south
823	Bodianus perditio	Bodianus perditio	(Quoy & Gaimard, 1834)	Bodianus perditio	218934	218934	398265	TRUE	FALSE	Animalia	Chordata	Teleostei	Eupercaria incertae sedis	Labridae	Bodianus	11547	2	Cossyphus aurifer, Cossyphus latro, Labrus perditio, Lepidaplois perditio, Trochocopus sanguinolentus	20	8	0	0	20	8	Both databases	Found in all regions
824	Bodianus sanguineus	Bodianus sanguineus	(Jordan & Evermann, 1903)	Bodianus sanguineus	273542	273542	1917140	TRUE	FALSE	Animalia	Chordata	Teleostei	Eupercaria incertae sedis	Labridae	Bodianus	55993	1	Verriculus sanguineus	1	1	0	0	1	1	Both databases	Shared tropical-north
825	Bodianus vulpinus	Bodianus vulpinus	(Richardson, 1850)	Bodianus vulpinus	273546	273546	NA	TRUE	FALSE	Animalia	Chordata	Teleostei	Eupercaria incertae sedis	Labridae	Bodianus	320720	3	Cossyphus vulpinus	0	1	0	0	0	1	Only BOLD	Shared north-south
826	Bohadschia paradoxa	Bohadschia paradoxa	(Selenka, 1867)	Bohadschia paradoxa	241789	241789	1128175	TRUE	FALSE	Animalia	Echinodermata	Holothuroidea	Holothuriida	Holothuriidae	Bohadschia	222447	91	Holothuria paradoxa	6	6	0	0	6	6	Both databases	Shared tropical-north
827	Bolinichthys distofax	Bolinichthys distofax	Johnson, 1975	Bolinichthys distofax	272649	272649	885018	TRUE	FALSE	Animalia	Chordata	Teleostei	Myctophiformes	Myctophidae	Bolinichthys	359555	31	Bolinichthys distophax	13	3	0	0	13	3	Both databases	Shared tropical-north
828	Bolinichthys longipes	Bolinichthys longipes	(Brauer, 1906)	Bolinichthys longipes	272650	272650	123245	TRUE	FALSE	Animalia	Chordata	Teleostei	Myctophiformes	Myctophidae	Bolinichthys	304019	40	Lampanyctus fraserbrunneri, Lampanyctus joubini, Lampanyctus longipes, Macrostoma grayi, Myctophum longipes	3	2	0	0	3	2	Both databases	Found in all regions
829	Bolinichthys pyrsobolus	Bolinichthys pyrsobolus	(Alcock, 1890)	Bolinichthys pyrsobolus	272652	272652	1069391	TRUE	FALSE	Animalia	Chordata	Teleostei	Myctophiformes	Myctophidae	Bolinichthys	665815	2	Bolinichthys nanshanensis, Lampanyctus blacki, Scopelus pyrsobolus, Serpa blacki	2	0	0	0	2	0	Only NCBI	Shared tropical-north
830	Bolinichthys supralateralis	Bolinichthys supralateralis	(Parr, 1928)	Bolinichthys supralateralis	126583	126583	473300	TRUE	FALSE	Animalia	Chordata	Teleostei	Myctophiformes	Myctophidae	Bolinichthys	59425	14	Lampanyctus superlateralis, Lampanyctus supralateralis, Lepidophanes supralateralis	19	15	0	0	19	15	Both databases	Found in all regions
831	Bollmannia ocellata	Bollmannia ocellata	Gilbert, 1892	Bollmannia ocellata	279936	279936	NA	TRUE	FALSE	Animalia	Chordata	Teleostei	Gobiiformes	Gobiidae	Bollmannia	NA	2	Bollmania ocellata, Bollmania pawneea, Bollmannia longipinnis, Bollmannia longipinnus, Bollmannia longpinnus, Bollmannia pawneea	0	0	0	0	0	0	No barcode	Distinct to north temperate
832	Bolma midwayensis	Bolma midwayensis	(Habe & Kosuge, 1970)	Bolma midwayensis	555221	555221	NA	TRUE	NA	Animalia	Mollusca	Gastropoda	Trochida	Turbinidae	Bolma	NA	2	Galeoastraea midwayensis	0	0	0	0	0	0	No barcode	Distinct to north temperate
833	Bolma modesta	Bolma modesta	(Reeve, 1843)	Bolma modesta	413400	413400	335775	TRUE	NA	Animalia	Mollusca	Gastropoda	Trochida	Turbinidae	Bolma	NA	4	Trochus modestus	0	0	0	0	0	0	No barcode	Distinct to north temperate
834	Boloceroides mcmurrichi	Boloceroides mcmurrichi	(Kwietniewski, 1898)	Boloceroides mcmurrichi	288925	288925	51821	TRUE	NA	Animalia	Cnidaria	Anthozoa	Actiniaria	Boloceroididae	Boloceroides	671767	2	Bolocera mc murrichi, Bolocera mcmurrichi, Boloceroides hermafroditica, Boloceroides hermaphoditica, Boloceroides hermaphroditica, Boloceroides lilae, Boloceroides liliae, Boloceroides macmurrichi, Boloceroides mc murrichi, Nectothela lilae	3	5	0	0	3	5	Both databases	Shared tropical-north
835	Bonellia minor	Bonellia minor	Marion & Rietsh, 1886	Bonellia minor	110361	110361	NA	TRUE	FALSE	Animalia	Annelida	Polychaeta	Echiuroidea	Bonelliidae	Bonellia	NA	1	Error retrieving synonyms	0	0	0	0	0	0	No barcode	Distinct to north temperate
836	Bonellia pacifica	Bonellia pacifica	Zenkevitch, 1958	Bonellia pacifica	266279	266279	NA	TRUE	FALSE	Animalia	Annelida	Polychaeta	Echiuroidea	Bonelliidae	Bonellia	NA	1	Error retrieving synonyms	0	0	0	0	0	0	No barcode	Distinct to north temperate
837	Boninastrea boninensis	Boninastrea boninensis	Yabe & Sugiyama, 1935	Boninastrea boninensis	289527	289527	NA	TRUE	NA	Animalia	Cnidaria	Anthozoa	Scleractinia	Merulinidae	Boninastrea	NA	2	Error retrieving synonyms	0	0	0	0	0	0	No barcode	Distinct to north temperate
838	Boninpagurus pilosipes	Boninpagurus pilosipes	(Stimpson, 1858)	Boninpagurus pilosipes	1261515	1261515	1147708	TRUE	FALSE	Animalia	Arthropoda	Malacostraca	Decapoda	Paguridae	Boninpagurus	NA	1	Boninpagurus acanthocheles, Eupagurus pilosipes, Pagurus pilosipes	0	1	0	0	0	1	Only BOLD	Distinct to north temperate
839	Bonneviella grandis	Bonneviella grandis	(Allman, 1876)	Bonneviella grandis	117314	117314	NA	TRUE	NA	Animalia	Cnidaria	Hydrozoa	Leptothecata	Bonneviellidae	Bonneviella	NA	5	Campanularia grandis, Lafoea gigantea	0	0	0	0	0	0	No barcode	Distinct to north temperate
840	Bonneviella ingens	Bonneviella ingens	Nutting, 1915	Bonneviella ingens	284216	284216	NA	TRUE	NA	Animalia	Cnidaria	Hydrozoa	Leptothecata	Bonneviellidae	Bonneviella	NA	1	Error retrieving synonyms	0	0	0	0	0	0	No barcode	Distinct to north temperate
841	Bonus petrochenkoi	Bonus petrochenkoi	Moskalev, 1973	Bonus petrochenkoi	556948	556948	NA	TRUE	NA	Animalia	Mollusca	Gastropoda	Cocculinida	Bathysciadiidae	Bonus	NA	1	Error retrieving synonyms	0	0	0	0	0	0	No barcode	Distinct to north temperate
842	Boreochiton beringensis	Boreochiton beringensis beringensis	(Yakovleva, 1952)	Boreochiton beringensis beringensis	386408	386408	NA	TRUE	FALSE	Animalia	Mollusca	Polyplacophora	Chitonida	Tonicellidae	Boreochiton	NA	1	Tonicella beringensis	2	2	0	0	2	2	Both databases	Distinct to north temperate
843	Boreochiton ruber	Boreochiton ruber	(Linnaeus, 1767)	Boreochiton ruber	386411	386411	1138471	TRUE	FALSE	Animalia	Mollusca	Polyplacophora	Chitonida	Tonicellidae	Boreochiton	NA	5	Chiton cinereus, Chiton incarnatus, Chiton laevis, Chiton latus, Chiton minimus, Chiton ruber, Chiton ruber var. oblonga, Ischnochiton (Trachydermon) ruber, Ischnochiton ruber, Leptochiton ruber, Tonicella granulata, Tonicella ruber, Tonicella rubra, Tonicella rubra var. index, Trachydermon (Boreochiton) ruber, Trachydermon ruber, Trachydermon ruber var. candidus	10	4	0	15	10	19	Both databases	Distinct to north temperate
844	Boreogennema borealis	Boreogennema borealis	(Rathbun, 1902)	Boreogennema borealis	1422238	1422238	NA	TRUE	FALSE	Animalia	Arthropoda	Malacostraca	Decapoda	Benthesicymidae	Boreogennema	NA	10	Bentheogennema borealis, Gennadas borealis, Gennadas calmani	3	0	0	3	3	3	Both databases	Distinct to north temperate
845	Boreomysis arctica	Boreomysis arctica	(Krøyer, 1861)	Boreomysis arctica	119962	119962	419502	TRUE	NA	Animalia	Arthropoda	Malacostraca	Mysida	Mysidae	Boreomysis	91748	1	Arctomysis arctica, Boreomysis tregouboffi, Mysis arctica	6	7	0	0	6	7	Both databases	Distinct to north temperate
846	Boreomysis californica	Boreomysis californica	Ortmann, 1894	Boreomysis californica	226344	226344	NA	TRUE	NA	Animalia	Arthropoda	Malacostraca	Mysida	Mysidae	Boreomysis	NA	1	Boreomysis kincaidi, Boreomysis media	0	0	0	0	0	0	No barcode	Distinct to north temperate
847	Boreomysis sibogae	Boreomysis sibogae	Hansen, 1910	Boreomysis sibogae	161368	161368	NA	TRUE	NA	Animalia	Arthropoda	Malacostraca	Mysida	Mysidae	Boreomysis	NA	1	Boreomysis spinifera	2	0	0	0	2	0	Only NCBI	Distinct to north temperate
848	Boreotrophon candelabrum	Boreotrophon candelabrum	(Reeve, 1848)	Boreotrophon candelabrum	398913	398913	NA	TRUE	FALSE	Animalia	Mollusca	Gastropoda	Neogastropoda	Muricidae	Boreotrophon	NA	2	Arctomelon paucicostatus, Boreotrophon paucicostatus, Boreotrophon stephanos, Fusus candelabrum, Trophon candelabrum, Trophonopsis (Boreotrophon) candelabrum	0	0	0	0	0	0	No barcode	Distinct to north temperate
849	Boreotrophon xestra	Boreotrophon xestra	Dall, 1918	Boreotrophon xestra	398941	398941	1073847	TRUE	NA	Animalia	Mollusca	Gastropoda	Neogastropoda	Muricidae	Boreotrophon	NA	2	Trophon nipponicus	18	14	0	0	18	14	Both databases	Distinct to north temperate
850	Boroecia alaska	Boroecia alaska	Angel & Blachowiak-Samolyk in prep	Boroecia alaska	172466	172466	NA	TRUE	NA	Animalia	Arthropoda	Ostracoda	Halocyprida	Halocyprididae	Boroecia	NA	2	Error retrieving synonyms	0	0	0	0	0	0	No barcode	Distinct to north temperate
851	Borostomias elucens	Borostomias elucens	(Brauer, 1906)	Borostomias elucens	127335	127335	700626	TRUE	FALSE	Animalia	Chordata	Teleostei	Stomiiformes	Stomiidae	Borostomias	202062	1	Astronesthes elucens, Borostomias braueri, Borostomias elusens, Borostomias schmidti, Elapterostomias philippinus	3	0	0	0	3	0	Only NCBI	Shared tropical-north
852	Borostomias pacificus	Borostomias pacificus	(Imai, 1941)	Borostomias pacificus	275051	275051	1604551	TRUE	FALSE	Animalia	Chordata	Teleostei	Stomiiformes	Stomiidae	Borostomias	NA	5	Diplolychnus pacificus	1	0	0	0	1	0	Only NCBI	Distinct to north temperate
853	Bostrycapulus aculeatus	Bostrycapulus aculeatus	(Gmelin, 1791)	Bostrycapulus aculeatus	419700	419700	NA	TRUE	NA	Animalia	Mollusca	Gastropoda	Littorinimorpha	Calyptraeidae	Bostrycapulus	25462	1	Calyptraea bilobata, Calyptraea echinus, Calyptraea hystrix, Crepidula aculeata, Crepidula californica, Crepidula dorsata var. bilobata, Crepidula tomentosa, Patella aculeata	8	8	0	0	8	8	Both databases	Found in all regions
854	Bothragonus occidentalis	Bothragonus occidentalis	Lindberg, 1935	Bothragonus occidentalis	279946	279946	1633464	TRUE	FALSE	Animalia	Chordata	Teleostei	Perciformes	Agonidae	Bothragonus	NA	24	Error retrieving synonyms	2	1	0	0	2	1	Both databases	Distinct to north temperate
855	Bothrocara brunneum	Bothrocara brunneum	(Bean, 1890)	Bothrocara brunneum	279397	279397	557338	TRUE	FALSE	Animalia	Chordata	Teleostei	Perciformes	Zoarcidae	Bothrocara	33942	5	Bothrocaropsis rictolata, Maynea brunnea	15	12	0	0	15	12	Both databases	Distinct to north temperate
856	Bothrocara hollandi	Bothrocara hollandi	(Jordan & Hubbs, 1925)	Bothrocara hollandi	279399	279399	153719	TRUE	FALSE	Animalia	Chordata	Teleostei	Perciformes	Zoarcidae	Bothrocara	199381	55	Allolepis hollandi, Allolepis nazumii, Lycogramma crystallonota	19	10	0	0	19	10	Both databases	Distinct to north temperate
857	Bothrocara molle	Bothrocara molle	Bean, 1890	Bothrocara molle	234593	234593	390675	TRUE	FALSE	Animalia	Chordata	Teleostei	Perciformes	Zoarcidae	Bothrocara	33965	218	Bothrocara alalongum, Bothrocara mollis, Bothrocara remigera, Bothrocara remigerum, Bothrocaropsis alalonga	15	8	0	0	15	8	Both databases	Distinct to north temperate
858	Bothrocara tanakae	Bothrocara tanakae	(Jordan & Hubbs, 1925)	Bothrocara tanakae	313427	313427	153720	TRUE	FALSE	Animalia	Chordata	Teleostei	Perciformes	Zoarcidae	Bothrocara	NA	189	Bothrocara tanakai, Zestichthys tanakae, Zestichthys tanakai	0	0	0	0	0	0	No barcode	Distinct to north temperate
859	Bothrocara zestum	Bothrocara zestum	Jordan & Fowler, 1902	Bothrocara zestum	1566163	1566163	NA	TRUE	FALSE	Animalia	Chordata	Teleostei	Perciformes	Zoarcidae	Bothrocara	NA	3	Bothrocara zesta	6	4	0	0	6	4	Both databases	Distinct to north temperate
860	Bothrocarina microcephala	Bothrocarina microcephala	(Schmidt, 1938)	Bothrocarina microcephala	279948	279948	390674	TRUE	FALSE	Animalia	Chordata	Teleostei	Perciformes	Zoarcidae	Bothrocarina	59181	50	Bothrocarichthys microcephalus	3	0	0	0	3	0	Only NCBI	Distinct to north temperate
861	Bothrocarina nigrocaudata	Bothrocarina nigrocaudata	Suvorov, 1935	Bothrocarina nigrocaudata	279949	279949	512201	TRUE	FALSE	Animalia	Chordata	Teleostei	Perciformes	Zoarcidae	Bothrocarina	165589	6	Lycogrammoides nigrocaudatus	4	2	0	0	4	2	Both databases	Distinct to north temperate
862	Bothus mancus	Bothus mancus	(Broussonet, 1782)	Bothus mancus	219796	219796	1156090	TRUE	FALSE	Animalia	Chordata	Teleostei	Pleuronectiformes	Bothidae	Bothus	89276	1	Crossorhombus macroptera, Platophrys mancus, Pleuronectes barffi, Pleuronectes mancus, Rhombus macropterus	7	6	0	0	7	6	Both databases	Found in all regions
863	Bothus myriaster	Bothus myriaster	(Temminck & Schlegel, 1846)	Bothus myriaster	219794	219794	366894	TRUE	FALSE	Animalia	Chordata	Teleostei	Pleuronectiformes	Bothidae	Bothus	163320	2	Bothus bleekeri, Bothus ovalis, Bothus thompsoni, Platophrys ovalis, Platophrys thompsoni, Rhombus myriaster	1	4	0	0	1	4	Both databases	Found in all regions
864	Bothus pantherinus	Bothus pantherinus	(Rüppell, 1830)	Bothus pantherinus	219795	219795	366905	TRUE	FALSE	Animalia	Chordata	Teleostei	Pleuronectiformes	Bothidae	Bothus	11784	2	Bothus pantherhines, Bothus pantherhinus, Passer marchionessarum, Platophrys pantherines, Platophrys pantherinus, Rhomboidichthys pantherinus, Rhombus pantherinus	44	23	0	0	44	23	Both databases	Found in all regions
865	Botrylloides violaceus	Botrylloides violaceus	Oka, 1927	Botrylloides violaceus	148715	148715	581057	TRUE	NA	Animalia	Chordata	Ascidiacea	Stolidobranchia	Styelidae	Botrylloides	NA	2	Botrylloides aurantium, Botrylloides carnosum, Botrylloides lateritium, Botrylloides violaceum, Botryllus aurantius	51	29	0	0	51	29	Both databases	Found in all regions
866	Botrynema brucei	Botrynema brucei	Browne, 1908	Botrynema brucei	117615	117615	497498	TRUE	NA	Animalia	Cnidaria	Hydrozoa	Trachymedusae	Halicreatidae	Botrynema	303021	5	Error retrieving synonyms	2	2	0	0	2	2	Both databases	Shared north-south
867	Bouchetriphora pallida	Bouchetriphora pallida	(Pease, 1871)	Bouchetriphora pallida	584883	584883	NA	TRUE	FALSE	Animalia	Mollusca	Gastropoda	[unassigned] Caenogastropoda	Triphoridae	Bouchetriphora	NA	1	Mesophora albomicra, Notosinister candefactum, Notosinister candefactus, Notosinister glaciala, Trifora angasi var. leuca, Triphora angasi var. leuca, Triphora candefacta, Triphora infelix, Triphora pallida, Triphoris angasi var. leuca, Triphoris pallidus	0	0	0	0	0	0	No barcode	Found in all regions
868	Bouillonactinia multigranosi	Bouillonactinia multigranosi	(Namikawa, 1991)	Bouillonactinia multigranosi	731049	731049	1262058	TRUE	NA	Animalia	Cnidaria	Hydrozoa	Anthoathecata	Hydractiniidae	Bouillonactinia	NA	1	Hydractinia multigranosi, Stylactaria multigranosi	0	0	0	0	0	0	No barcode	Distinct to north temperate
869	Brachaluteres jacksonianus	Brachaluteres jacksonianus	(Quoy & Gaimard, 1824)	Brachaluteres jacksonianus	279951	279951	303720	TRUE	TRUE	Animalia	Chordata	Teleostei	Tetraodontiformes	Monacanthidae	Brachaluteres	140483	2	Aleuterius baueri, Aleuterius trossulus, Balistes jacksonianus, Brachaluteres baueri, Brachaluteres fidens, Brachaluteres trossulus, Brachaluteres wolfei	3	4	0	0	3	4	Both databases	Found in all regions
870	Brachidontes mutabilis	Brachidontes mutabilis	(Gould, 1861)	Brachidontes mutabilis	505989	505989	221498	TRUE	NA	Animalia	Mollusca	Bivalvia	Mytilida	Mytilidae	Brachidontes	649747	5	Hormomya mutabilis, Modiolus curvatus, Mytilus mutabilis	13	19	0	0	13	19	Both databases	Shared tropical-north
871	Brachyopsis segaliensis	Brachyopsis segaliensis	(Tilesius, 1809)	Brachyopsis segaliensis	279983	279983	1633465	TRUE	FALSE	Animalia	Chordata	Teleostei	Perciformes	Agonidae	Brachyopsis	NA	53	Agonus laevigatus, Agonus rostratus, Agonus segaliensis, Brachyopsis rostratua, Brachyopsis rostratus, Phalangistes fusiformis	0	0	0	0	0	0	No barcode	Distinct to north temperate
872	Brachypterois serrulata	Brachypterois serrulata	(Richardson, 1846)	Brachypterois serrulata	279987	279987	1188032	TRUE	FALSE	Animalia	Chordata	Teleostei	Perciformes	Scorpaenidae	Brachypterois	203081	2	Brachypterois serrulatus, Scorpaenodes serrulatus, Sebastes serrulatus	11	9	0	0	11	9	Both databases	Shared north-south
873	Brachysyllis japonica	Brachysyllis japonica	Imajima & Hartman, 1964	Brachysyllis japonica	335051	335051	NA	TRUE	FALSE	Animalia	Annelida	Polychaeta	Phyllodocida	Syllidae	Brachysyllis	NA	1	Dioplosyllis japonica	0	0	0	0	0	0	No barcode	Distinct to north temperate
874	Bractechlamys langfordi	Bractechlamys langfordi	(Dall, Bartsch & Rehder, 1938)	Bractechlamys langfordi	394388	394388	NA	TRUE	NA	Animalia	Mollusca	Bivalvia	Pectinida	Pectinidae	Bractechlamys	NA	8	Decatopecten langfordi, Nodipecten langfordi	0	0	0	0	0	0	No barcode	Shared tropical-north
875	Bractechlamys nodulifera	Bractechlamys nodulifera	(G. B. Sowerby II, 1842)	Bractechlamys nodulifera	394389	394389	NA	TRUE	FALSE	Animalia	Mollusca	Bivalvia	Pectinida	Pectinidae	Bractechlamys	NA	2	Decatopecten noduliferum, Decatopecten noduliferus, Lyropecten noduliferus, Nodipecten noduliferus, Pecten nodulifer, Pecten noduliferus	0	0	0	0	0	0	No barcode	Shared tropical-north
876	Bradleya metamorphica	Bradleya metamorphica	Whatley, Downing, Kesler & Harlow, 1984	Bradleya metamorphica	776375	776375	NA	TRUE	NA	Animalia	Arthropoda	Ostracoda	Podocopida	Thaerocytheridae	Bradleya	NA	1	Error retrieving synonyms	0	0	0	0	0	0	No barcode	Shared tropical-north
877	Bradyidius pacificus	Bradyidius pacificus	(Brodsky, 1950)	Bradyidius pacificus	346176	346176	NA	TRUE	FALSE	Animalia	Arthropoda	Copepoda	Calanoida	Aetideidae	Bradyidius	NA	2	Undinopsis pacificus	0	0	0	0	0	0	No barcode	Distinct to north temperate
878	Bradyidius similis	Bradyidius similis	(Sars G.O., 1902)	Bradyidius similis	104283	104283	NA	TRUE	FALSE	Animalia	Arthropoda	Copepoda	Calanoida	Aetideidae	Bradyidius	NA	1	Undinopsis similis	0	0	0	0	0	0	No barcode	Distinct to north temperate
879	Brama japonica	Brama japonica	Hilgendorf, 1878	Brama japonica	273148	273148	215352	TRUE	FALSE	Animalia	Chordata	Teleostei	Scombriformes	Bramidae	Brama	34007	22	Error retrieving synonyms	30	19	0	0	30	19	Both databases	Distinct to north temperate
880	Brama orcini	Brama orcini	Cuvier, 1831	Brama orcini	221417	221417	490248	TRUE	FALSE	Animalia	Chordata	Teleostei	Scombriformes	Bramidae	Brama	209337	1	Brama drachme, Collybus drachme	11	6	0	0	11	6	Both databases	Found in all regions
881	Brama pauciradiata	Brama pauciradiata	Moteki, Fujita & Last, 1995	Brama pauciradiata	273150	273150	NA	TRUE	TRUE	Animalia	Chordata	Teleostei	Scombriformes	Bramidae	Brama	525563	2	Error retrieving synonyms	2	0	0	0	2	0	Only NCBI	Found in all regions
882	Branchinotogluma japonicus	Branchinotogluma japonicus	(Miura & Hashimoto, 1991)	Branchinotogluma japonicus	1215959	1215959	2153327	TRUE	FALSE	Animalia	Annelida	Polychaeta	Phyllodocida	Polynoidae	Branchinotogluma	NA	1	Opisthotrochopodus japonicus	3	3	0	0	3	3	Both databases	Shared tropical-north
883	Branchiocerianthus imperator	Branchiocerianthus imperator	(Allman, 1885)	Branchiocerianthus imperator	284470	284470	1186925	TRUE	NA	Animalia	Cnidaria	Hydrozoa	Anthoathecata	Corymorphidae	Branchiocerianthus	671084	2	Monocaulus imperator	1	1	0	0	1	1	Both databases	Shared north-south
884	Branchiomma cingulatum	Branchiomma cingulatum	(Grube, 1870)	Branchiomma cingulatum	333129	333129	NA	TRUE	FALSE	Animalia	Annelida	Polychaeta	Sabellida	Sabellidae	Branchiomma	NA	2	Branchiomma cingulata, Branchiomma japonicum, Dasychone cingulata, Dasychone japonica, Dasychone maculata, Dasychonopsis pallidus, Sabella (Dasychone) cingulata, Sabella havaica, Sabellastarte japonica	0	0	0	0	0	0	No barcode	Found in all regions
885	Branchiostegus japonicus	Branchiostegus japonicus	(Houttuyn, 1782)	Branchiostegus japonicus	276739	276739	NA	TRUE	FALSE	Animalia	Chordata	Teleostei	Eupercaria incertae sedis	Malacanthidae	Branchiostegus	95287	4	Brachiostegus japonicus, Coryphaena branchiostega, Coryphaena japonica, Coryphaenoides hottuynii, Coryphaenoides houttuynii, Latilus japonicus, Latilus ruber	24	19	0	0	24	19	Both databases	Distinct to north temperate
886	Branchiostoma belcheri	Branchiostoma belcheri	(Gray, 1847)	Branchiostoma belcheri	214516	214516	7741	TRUE	NA	Animalia	Chordata	Leptocardii	NA	Branchiostomatidae	Branchiostoma	25245	2	Amphioxus belcheri, Branchiostoma lanceolatum belcheri, Branchiostoma minucauda	140	64	0	0	140	64	Both databases	Found in all regions
887	Branchipolynoe pettiboneae	Branchipolynoe pettiboneae	Miura & Hashimoto, 1991	Branchipolynoe pettiboneae	327284	327284	1803823	TRUE	FALSE	Animalia	Annelida	Polychaeta	Phyllodocida	Polynoidae	Branchipolynoe	285927	1	Error retrieving synonyms	3	3	0	0	3	3	Both databases	Shared tropical-north
888	Branta bernicla	Branta bernicla	(Linnaeus, 1758)	Branta bernicla	159175	159175	184712	TRUE	TRUE	Animalia	Chordata	Aves	Anseriformes	Anatidae	Branta	17392	2	Anas bernicla, Anser torquatus	11	12	0	0	11	12	Both databases	Shared tropical-north
889	Bregmaceros arabicus	Bregmaceros arabicus	D'Ancona & Cavinato, 1965	Bregmaceros arabicus	272289	272289	1642142	TRUE	FALSE	Animalia	Chordata	Teleostei	Gadiformes	Bregmacerotidae	Bregmaceros	NA	1	Error retrieving synonyms	0	0	0	0	0	0	No barcode	Distinct to north temperate
890	Bregmaceros atlanticus	Bregmaceros atlanticus	Goode & Bean, 1886	Bregmaceros atlanticus	126431	126431	630651	TRUE	FALSE	Animalia	Chordata	Teleostei	Gadiformes	Bregmacerotidae	Bregmaceros	92688	4	Error retrieving synonyms	1	6	0	0	1	6	Both databases	Shared tropical-north
891	Bregmaceros bathymaster	Bregmaceros bathymaster	Jordan & Bollman, 1890	Bregmaceros bathymaster	272290	272290	2048723	TRUE	FALSE	Animalia	Chordata	Teleostei	Gadiformes	Bregmacerotidae	Bregmaceros	461698	3	Bregmaceros longipes	5	3	0	0	5	3	Both databases	Shared tropical-north
892	Bregmaceros japonicus	Bregmaceros japonicus	Tanaka, 1908	Bregmaceros japonicus	272292	272292	1604572	TRUE	FALSE	Animalia	Chordata	Teleostei	Gadiformes	Bregmacerotidae	Bregmaceros	739568	30	Bregmaceros atlanticus japonicus	1	1	0	0	1	1	Both databases	Found in all regions
893	Bregmaceros mcclellandi	Bregmaceros mcclellandi	Thompson, 1840	Bregmaceros mcclellandi	217740	217740	NA	TRUE	TRUE	Animalia	Chordata	Teleostei	Gadiformes	Bregmacerotidae	Bregmaceros	783579	4	Asthenurus atripinnis, Bragmaceros maclelandi, Bregmaceros atripinnis, Bregmaceros macclellandi, Bregmaceros macclellandii, Bregmaceros macclellandii, Bregmaceros maclellandi, Bregmaceros mcclelandi, Bregmaceros mcclellandii, Calloptilum mirum	1	0	0	0	1	0	Only NCBI	Found in all regions
894	Bregmaceros nectabanus	Bregmaceros nectabanus	Whitley, 1941	Bregmaceros nectabanus	217741	217741	181412	TRUE	FALSE	Animalia	Chordata	Teleostei	Gadiformes	Bregmacerotidae	Bregmaceros	31904	2	Error retrieving synonyms	17	9	0	0	17	9	Both databases	Found in all regions
895	Brephostoma carpenteri	Brephostoma carpenteri	Alcock, 1889	Brephostoma carpenteri	279989	279989	NA	TRUE	FALSE	Animalia	Chordata	Teleostei	Acropomatiformes	Epigonidae	Brephostoma	759360	6	Error retrieving synonyms	0	0	0	0	0	0	No barcode	Shared tropical-north
896	Breviturma brevipes	Breviturma brevipes	(Peters, 1851)	Breviturma brevipes	1214744	1214744	NA	TRUE	NA	Animalia	Echinodermata	Ophiuroidea	Ophiacanthida	Ophiocomidae	Breviturma	NA	38	Ophiocoma (Breviturma) brevipes, Ophiocoma brevipes, Ophiocoma brevispinosa, Ophiopeza danbyi	51	0	0	46	51	46	Both databases	Found in all regions
897	Breviturma dentata	Breviturma dentata	(Müller & Troschel, 1842)	Breviturma dentata	1214745	1214745	NA	TRUE	NA	Animalia	Echinodermata	Ophiuroidea	Ophiacanthida	Ophiocomidae	Breviturma	NA	38	Ophiocoma (Breviturma) dentata, Ophiocoma brevipes dentata, Ophiocoma brevipes doederleini, Ophiocoma brevipes var. insularia, Ophiocoma brevipes var. variegata, Ophiocoma dentata, Ophiocoma insularia, Ophiocoma ternispina, Ophiocoma variegata	22	0	0	1	22	1	Both databases	Found in all regions
898	Breviturma krohi	Breviturma krohi	(Stöhr, Boissin & Hoareau, 2013)	Breviturma krohi	1214747	1214747	NA	TRUE	NA	Animalia	Echinodermata	Ophiuroidea	Ophiacanthida	Ophiocomidae	Breviturma	NA	3	Ophiocoma (Breviturma) krohi, Ophiocoma krohi	13	0	0	0	13	0	Only NCBI	Shared tropical-north
899	Breviturma pica	Breviturma pica	(Müller & Troschel, 1842)	Breviturma pica	1306674	1306674	NA	TRUE	NA	Animalia	Echinodermata	Ophiuroidea	Ophiacanthida	Ophiocomidae	Breviturma	NA	588	Ophiocoma lineolata, Ophiocoma pica, Ophiocoma sannio	20	0	0	4	20	4	Both databases	Found in all regions
900	Breviturma pusilla	Breviturma pusilla	(Brock, 1888)	Breviturma pusilla	1306676	1306676	NA	TRUE	NA	Animalia	Echinodermata	Ophiuroidea	Ophiacanthida	Ophiocomidae	Breviturma	NA	4	Ophiocoma aegyptiaca, Ophiocoma latilanxa, Ophiocoma pusilla, Ophiomastix pusilla	14	5	0	0	14	5	Both databases	Found in all regions
901	Brisaster latifrons	Brisaster latifrons	(A. Agassiz, 1898)	Brisaster latifrons	513143	513143	271690	TRUE	FALSE	Animalia	Echinodermata	Echinoidea	Spatangoida	Schizasteridae	Brisaster	99735	10	Opissaster latifrons, Schizaster (Brisaster) latifrons, Schizaster latifrons	6	15	0	0	6	15	Both databases	Distinct to north temperate
902	Brisaster owstoni	Brisaster owstoni	Mortensen, 1950	Brisaster owstoni	513067	513067	NA	TRUE	FALSE	Animalia	Echinodermata	Echinoidea	Spatangoida	Schizasteridae	Brisaster	NA	10	Error retrieving synonyms	0	0	0	0	0	0	No barcode	Distinct to north temperate
903	Brissus latecarinatus	Brissus latecarinatus	(Leske, 1778)	Brissus latecarinatus	213575	213575	NA	TRUE	FALSE	Animalia	Echinodermata	Echinoidea	Spatangoida	Brissidae	Brissus	84435	12	Brissus carinatus, Brissus maculatus, Brissus maculosus, Brissus maculosus, Spatangus (Brissus) latecarinatus, Spatangus (Brissus) maculosus, Spatangus brissus latecarinatus, Spatangus carinatus, Spatangus vulgaris	0	0	0	0	0	0	No barcode	Found in all regions
904	Brosmophyciops pautzkei	Brosmophyciops pautzkei	Schultz, 1960	Brosmophyciops pautzkei	220357	220357	1156451	TRUE	FALSE	Animalia	Chordata	Teleostei	Ophidiiformes	Bythitidae	Brosmophyciops	89314	2	Brosmophyciops pautskei, Brosmophysiops pautzkei	3	2	0	0	3	2	Both databases	Found in all regions
905	Brotula multibarbata	Brotula multibarbata	Temminck & Schlegel, 1846	Brotula multibarbata	217797	217797	417945	TRUE	FALSE	Animalia	Chordata	Teleostei	Ophidiiformes	Ophidiidae	Brotula	10850	2	Brotula borbonica, Brotula burbonensis, Brotula ensiformis, Brotula ferruginosus, Brotula formosae, Brotula japonica, Brotula jayakari, Brotula marginalis, Brotula muelleri, Brotula multicirrata, Brotula palmietensis	17	21	0	0	17	21	Both databases	Found in all regions
906	Buccinastrum deforme	Buccinastrum deforme	(P. P. King, 1832)	Buccinastrum deforme	1514657	1514657	NA	TRUE	FALSE	Animalia	Mollusca	Gastropoda	Neogastropoda	Buccinanopsidae	Buccinastrum	NA	1	Buccinanops deformis, Buccinanops globulosum, Buccinanops globulosum var. elata, Buccinum ampullaceum, Buccinum deforme, Buccinum globulosum	0	0	0	1	0	1	Only BOLD	Distinct to north temperate
907	Buccinum chishimanum	Buccinum chishimanum	Pilsbry, 1904	Buccinum chishimanum	490793	490793	NA	TRUE	FALSE	Animalia	Mollusca	Gastropoda	Neogastropoda	Buccinidae	Buccinum	NA	3	Error retrieving synonyms	0	0	0	0	0	0	No barcode	Distinct to north temperate
908	Buccinum crenatum	Buccinum crenatum	Golikov & Gulbin, 1977	Buccinum crenatum	490798	490798	NA	TRUE	NA	Animalia	Mollusca	Gastropoda	Neogastropoda	Buccinidae	Buccinum	NA	1	Error retrieving synonyms	0	0	0	0	0	0	No barcode	Distinct to north temperate
909	Buccinum epistomium	Buccinum epistomium	Dall, 1907	Buccinum epistomium	491399	491399	NA	TRUE	FALSE	Animalia	Mollusca	Gastropoda	Neogastropoda	Buccinidae	Buccinum	NA	1	Error retrieving synonyms	0	0	0	0	0	0	No barcode	Distinct to north temperate
910	Buccinum isaotakii	Buccinum isaotakii	Kira, 1959	Buccinum isaotakii	490811	490811	284248	TRUE	NA	Animalia	Mollusca	Gastropoda	Neogastropoda	Buccinidae	Buccinum	NA	1	Error retrieving synonyms	0	0	0	0	0	0	No barcode	Distinct to north temperate
911	Buccinum kushiroense	Buccinum kushiroense	Habe & Ki. Ito, 1976	Buccinum kushiroense	490820	490820	NA	TRUE	FALSE	Animalia	Mollusca	Gastropoda	Neogastropoda	Buccinidae	Buccinum	NA	2	Error retrieving synonyms	0	0	0	0	0	0	No barcode	Distinct to north temperate
912	Buccinum lamelliferum	Buccinum lamelliferum	Lus, 1976	Buccinum lamelliferum	490821	490821	NA	TRUE	NA	Animalia	Mollusca	Gastropoda	Neogastropoda	Buccinidae	Buccinum	NA	1	Error retrieving synonyms	1	0	0	0	1	0	Only NCBI	Distinct to north temperate
913	Buccinum leucostoma	Buccinum leucostoma	Lischke, 1872	Buccinum leucostoma	490822	490822	620090	TRUE	NA	Animalia	Mollusca	Gastropoda	Neogastropoda	Buccinidae	Buccinum	NA	6	Buccinum surugonum	0	0	0	0	0	0	No barcode	Distinct to north temperate
914	Buccinum middendorffii	Buccinum middendorffii	Verkrüzen, 1882	Buccinum middendorffii	490828	490828	NA	TRUE	FALSE	Animalia	Mollusca	Gastropoda	Neogastropoda	Buccinidae	Buccinum	NA	1	Error retrieving synonyms	0	0	0	0	0	0	No barcode	Distinct to north temperate
915	Buccinum mirandum	Buccinum mirandum	E. A. Smith, 1875	Buccinum mirandum	491400	491400	NA	TRUE	FALSE	Animalia	Mollusca	Gastropoda	Neogastropoda	Buccinidae	Buccinum	NA	1	Buccinum polare mirandum	0	0	0	0	0	0	No barcode	Distinct to north temperate
916	Buccinum niponense	Buccinum niponense	Dall, 1907	Buccinum niponense	490832	490832	NA	TRUE	NA	Animalia	Mollusca	Gastropoda	Neogastropoda	Buccinidae	Buccinum	NA	1	Error retrieving synonyms	0	1	0	0	0	1	Only BOLD	Distinct to north temperate
917	Buccinum osagawai	Buccinum osagawai	Habe & Ki. Ito, 1968	Buccinum osagawai	490839	490839	620111	TRUE	FALSE	Animalia	Mollusca	Gastropoda	Neogastropoda	Buccinidae	Buccinum	NA	3	Error retrieving synonyms	0	0	0	0	0	0	No barcode	Distinct to north temperate
918	Buccinum pemphigus	Buccinum pemphigus rausanum	Shikama, 1957	Buccinum pemphigus rausanum	491438	491438	NA	TRUE	FALSE	Animalia	Mollusca	Gastropoda	Neogastropoda	Buccinidae	Buccinum	NA	1	Error retrieving synonyms	7	2	0	0	7	2	Both databases	Distinct to north temperate
919	Buccinum pilosum	Buccinum pilosum	Golikov & Gulbin, 1977	Buccinum pilosum	490841	490841	NA	TRUE	FALSE	Animalia	Mollusca	Gastropoda	Neogastropoda	Buccinidae	Buccinum	NA	1	Thysanobuccinum pilosum	0	0	0	0	0	0	No barcode	Distinct to north temperate
920	Buccinum plectrum	Buccinum plectrum	W. Stimpson, 1865	Buccinum plectrum	160127	160127	NA	TRUE	NA	Animalia	Mollusca	Gastropoda	Neogastropoda	Buccinidae	Buccinum	722706	1	Error retrieving synonyms	3	4	0	0	3	4	Both databases	Distinct to north temperate
921	Buccinum polare	Buccinum polare	Gray, 1839	Buccinum polare	138873	138873	620119	TRUE	FALSE	Animalia	Mollusca	Gastropoda	Neogastropoda	Buccinidae	Buccinum	740183	4	Buccinum polaris	1	4	0	0	1	4	Both databases	Distinct to north temperate
922	Buccinum rondinum	Buccinum rondinum	Dall, 1919	Buccinum rondinum	490844	490844	NA	TRUE	FALSE	Animalia	Mollusca	Gastropoda	Neogastropoda	Buccinidae	Buccinum	NA	1	Buccinum rhondinum	0	0	0	0	0	0	No barcode	Distinct to north temperate
923	Buccinum schantaricum	Buccinum schantaricum	(Middendorff, 1848)	Buccinum schantaricum	490849	490849	NA	TRUE	FALSE	Animalia	Mollusca	Gastropoda	Neogastropoda	Buccinidae	Buccinum	NA	1	Tritonium (Buccinum) undatum var. schantarica	0	0	0	0	0	0	No barcode	Distinct to north temperate
924	Buccinum simulatum	Buccinum simulatum	Dall, 1907	Buccinum simulatum	580865	580865	NA	TRUE	NA	Animalia	Mollusca	Gastropoda	Neogastropoda	Buccinidae	Buccinum	NA	1	Error retrieving synonyms	0	0	0	0	0	0	No barcode	Distinct to north temperate
925	Buccinum striatissimum	Buccinum striatissimum	G. B. Sowerby III, 1899	Buccinum striatissimum	490856	490856	235555	TRUE	NA	Animalia	Mollusca	Gastropoda	Neogastropoda	Buccinidae	Buccinum	28902	1	Error retrieving synonyms	1	1	0	0	1	1	Both databases	Distinct to north temperate
926	Buchneria teres	Buchneria teres	(Ortmann, 1890)	Buchneria teres	710928	710928	NA	TRUE	FALSE	Animalia	Bryozoa	Gymnolaemata	Cheilostomatida	Bryocryptellidae	Buchneria	NA	2	Buchneria dofleini, Escharoides teres, Palmicellaria dofleini	0	0	0	0	0	0	No barcode	Distinct to north temperate
927	Bulbaeolidia alba	Bulbaeolidia alba	(Risbec, 1928)	Bulbaeolidia alba	730446	730446	NA	TRUE	NA	Animalia	Mollusca	Gastropoda	Nudibranchia	Aeolidiidae	Bulbaeolidia	NA	1	Aeolidiella alba, Spurilla alba	0	0	1	1	1	1	Both databases	Shared tropical-north
928	Bulla vernicosa	Bulla vernicosa	A. Gould, 1859	Bulla vernicosa	510448	510448	413655	TRUE	FALSE	Animalia	Mollusca	Gastropoda	Cephalaspidea	Bullidae	Bulla	164273	2	Bulla (Quibulla) subtropicalis, Bulla conspersa, Bulla ovula, Bulla ovulum, Bulla secunda, Bulla subaustralis, Bulla subtropicalis, Quibulla scotti	8	8	0	0	8	8	Both databases	Found in all regions
929	Bullina lineata	Bullina lineata	(Gray, 1825)	Bullina lineata	212841	212841	69553	TRUE	FALSE	Animalia	Mollusca	Gastropoda	NA	Aplustridae	Bullina	31302	1	Bulla lineata, Bullinula lineata, Voluta scabra, Voluta ziczac	2	2	0	0	2	2	Both databases	Found in all regions
930	Bullina rubeopunctata	Bullina rubeopunctata	Kosuge, 1979	Bullina rubeopunctata	581602	581602	NA	TRUE	NA	Animalia	Mollusca	Gastropoda	NA	Aplustridae	Bullina	NA	1	Error retrieving synonyms	0	0	0	0	0	0	No barcode	Distinct to north temperate
931	Bulweria bulwerii	Bulweria bulwerii	(Jardine & Selby, 1828)	Bulweria bulwerii	137193	137193	52120	TRUE	NA	Animalia	Chordata	Aves	Procellariiformes	Procellariidae	Bulweria	90173	38	Error retrieving synonyms	5	4	0	0	5	4	Both databases	Found in all regions
932	Bursa bufonia	Bursa bufonia	(Gmelin, 1791)	Bursa bufonia	216967	216967	1229225	TRUE	NA	Animalia	Mollusca	Gastropoda	Littorinimorpha	Bursidae	Bursa	277233	1	Bursa bufonia dunkeri, Bursa dunkeri, Bursa mammata, Bursa monitata, Gyrineum bufonium, Murex bufonia, Ranella bufonia	6	5	0	0	6	5	Both databases	Shared tropical-north
933	Bursa rosa	Bursa rosa	(Perry, 1811)	Bursa rosa	216977	216977	NA	TRUE	FALSE	Animalia	Mollusca	Gastropoda	Littorinimorpha	Bursidae	Bursa	475373	1	Biplex rosa, Bursa siphonata, Ranella siphonata	4	4	0	0	4	4	Both databases	Found in all regions
934	Byblis gaimardii	Byblis gaimardii	(Krøyer, 1846)	Byblis gaimardii	416573	416573	2268630	TRUE	FALSE	Animalia	Arthropoda	Malacostraca	Amphipoda	Ampeliscidae	Byblis	593124	33	Ampelisca gaimardii, Ampelisia gaimardii, Byblis gaimardi	3	5	0	0	3	5	Both databases	Distinct to north temperate
935	Byblis longicornis	Byblis longicornis	G.O. Sars, 1891	Byblis longicornis	101944	101944	NA	TRUE	FALSE	Animalia	Arthropoda	Malacostraca	Amphipoda	Ampeliscidae	Byblis	NA	16	Byblis intermedia	0	3	0	0	0	3	Only BOLD	Distinct to north temperate
936	Byblis longispina	Byblis longispina	Dickinson, 1983	Byblis longispina	423225	423225	NA	TRUE	FALSE	Animalia	Arthropoda	Malacostraca	Amphipoda	Ampeliscidae	Byblis	NA	1	Error retrieving synonyms	0	0	0	0	0	0	No barcode	Distinct to north temperate
937	Bytholeucon ultraabyssalis	Bytholeucon ultraabyssalis	(Gamo, 1987)	Bytholeucon ultraabyssalis	182280	182280	NA	TRUE	TRUE	Animalia	Arthropoda	Malacostraca	Cumacea	Leuconidae	Bytholeucon	NA	1	Error retrieving synonyms	0	0	0	0	0	0	No barcode	Distinct to north temperate
938	Bythotiara depressa	Bythotiara depressa	Naumov, 1960	Bythotiara depressa	284292	284292	500004	TRUE	NA	Animalia	Cnidaria	Hydrozoa	Anthoathecata	Bythotiaridae	Bythotiara	NA	5	Error retrieving synonyms	3	0	0	0	3	0	Only NCBI	Distinct to north temperate
939	Cabillus atripelvicus	Cabillus atripelvicus	Randall, Sakamoto & Shibukawa, 2007	Cabillus atripelvicus	278986	278986	NA	TRUE	FALSE	Animalia	Chordata	Teleostei	Gobiiformes	Gobiidae	Cabillus	NA	1	Error retrieving synonyms	0	0	0	0	0	0	No barcode	Shared tropical-north
940	Cadella crebrimaculata	Cadella crebrimaculata	(G. B. Sowerby II, 1868)	Cadella crebrimaculata	879722	879722	NA	TRUE	NA	Animalia	Mollusca	Bivalvia	Cardiida	Tellinidae	Cadella	NA	1	Arcopagia (Cadella) hosiyamai, Cadella hoshiyamai, Cadella oahuana, Semelangulus crebrimaculatus, Tellina crebrimaculata, Tellina oahuana	0	0	0	0	0	0	No barcode	Shared tropical-north
941	Caducifer decapitatus	Caducifer decapitatus	(Reeve, 1844)	Caducifer decapitatus	490878	490878	NA	TRUE	NA	Animalia	Mollusca	Gastropoda	Neogastropoda	Prodotiidae	Caducifer	277313	1	Clathurella fuscomaculata, Triton decapitatus	3	4	0	0	3	4	Both databases	Shared tropical-north
942	Caecum sepimentum	Caecum sepimentum	de Folin, 1868	Caecum sepimentum	545358	545358	NA	TRUE	NA	Animalia	Mollusca	Gastropoda	Littorinimorpha	Caecidae	Caecum	NA	4	Caecum afrum, Caecum arcuatum, Caecum berberense, Caecum lilianum, Caecum maculatum, Caecum sepimentum var. arcuata	0	0	0	0	0	0	No barcode	Found in all regions
943	Caenopedina mirabilis	Caenopedina mirabilis	(Döderlein, 1885)	Caenopedina mirabilis	456762	456762	NA	TRUE	FALSE	Animalia	Echinodermata	Echinoidea	Pedinoida	Pedinidae	Caenopedina	NA	4	Coenopedina mirabilis, Hemipedina mirabilis	0	0	0	0	0	0	No barcode	Found in all regions
944	Caenopedina pulchella	Caenopedina pulchella	(A. Agassiz & H.L. Clark, 1907)	Caenopedina pulchella	456763	456763	NA	TRUE	FALSE	Animalia	Echinodermata	Echinoidea	Pedinoida	Pedinidae	Caenopedina	187696	1	Hemipedina pulchella	0	0	0	0	0	0	No barcode	Found in all regions
945	Caesio caerulaurea	Caesio caerulaurea	Lacepède, 1801	Caesio caerulaurea	219995	219995	182665	TRUE	FALSE	Animalia	Chordata	Teleostei	Eupercaria incertae sedis	Caesionidae	Caesio	34725	3	Caesio azuraureus, Caesio caerulaureus, Caesio cearulaurea, Caesio coerulaureus, Caesio maculatus, Caesio nori, Smaris mauritianus	60	18	0	0	60	18	Both databases	Found in all regions
946	Caesio teres	Caesio teres	Seale, 1906	Caesio teres	219996	219996	1311420	TRUE	FALSE	Animalia	Chordata	Teleostei	Eupercaria incertae sedis	Caesionidae	Caesio	34738	2	Caesio pulcherrima, Caesio pulcherrimus, Caesio terus	14	8	0	0	14	8	Both databases	Found in all regions
947	Caesio xanthonota	Caesio xanthonota	Bleeker, 1853	Caesio xanthonota	219994	219994	990564	TRUE	FALSE	Animalia	Chordata	Teleostei	Eupercaria incertae sedis	Caesionidae	Caesio	108691	3	Caesio xanthonatus, Caesio xanthonotus	15	14	0	0	15	14	Both databases	Shared tropical-north
948	Calamyzas crambon	Calamyzas crambon	Jimi in Jimi, Tsuchida, Watanabe, Kayama, Ohara, Yokooka, Woo & Fujiwara, 2022	Calamyzas crambon	1591906	1591906	NA	TRUE	FALSE	Animalia	Annelida	Polychaeta	Phyllodocida	Chrysopetalidae	Calamyzas	NA	2	Error retrieving synonyms	1	0	0	0	1	0	Only NCBI	Distinct to north temperate
949	Calanopia elliptica	Calanopia elliptica	(Dana, 1849)	Calanopia elliptica	104724	104724	310563	TRUE	FALSE	Animalia	Arthropoda	Copepoda	Calanoida	Pontellidae	Calanopia	349755	13	Pontella elliptica	2	6	0	0	2	6	Both databases	Found in all regions
950	Calanopia minor	Calanopia minor	Scott A., 1902	Calanopia minor	220919	220919	310564	TRUE	FALSE	Animalia	Arthropoda	Copepoda	Calanoida	Pontellidae	Calanopia	510080	35	Error retrieving synonyms	3	4	0	0	3	4	Both databases	Found in all regions
951	Calanus glacialis	Calanus glacialis	Jaschnov, 1955	Calanus glacialis	104465	104465	113644	TRUE	FALSE	Animalia	Arthropoda	Copepoda	Calanoida	Calanidae	Calanus	8733	3	Error retrieving synonyms	1011	1013	0	0	1011	1013	Both databases	Distinct to north temperate
952	Calanus helgolandicus	Calanus helgolandicus	(Claus, 1863)	Calanus helgolandicus	104466	104466	114068	TRUE	FALSE	Animalia	Arthropoda	Copepoda	Calanoida	Calanidae	Calanus	25132	21	Calanus syunpuensis, Cetochilus helgolandicus	115	72	0	0	115	72	Both databases	Found in all regions
953	Calanus jashnovi	Calanus jashnovi	Hulsemann, 1994	Calanus jashnovi	346213	346213	430870	TRUE	FALSE	Animalia	Arthropoda	Copepoda	Calanoida	Calanidae	Calanus	NA	405	Error retrieving synonyms	0	0	0	0	0	0	No barcode	Distinct to north temperate
954	Calanus marshallae	Calanus marshallae	Frost, 1974	Calanus marshallae	196770	196770	136139	TRUE	FALSE	Animalia	Arthropoda	Copepoda	Calanoida	Calanidae	Calanus	31234	2	Error retrieving synonyms	17	52	0	0	17	52	Both databases	Distinct to north temperate
955	Calanus pacificus	Calanus pacificus	Brodsky, 1948	Calanus pacificus	196771	196771	84301	TRUE	FALSE	Animalia	Arthropoda	Copepoda	Calanoida	Calanidae	Calanus	31238	7932	Error retrieving synonyms	4	94	0	0	4	94	Both databases	Distinct to north temperate
956	Calanus sinicus	Calanus sinicus	Brodsky, 1962	Calanus sinicus	346214	346214	114070	TRUE	FALSE	Animalia	Arthropoda	Copepoda	Calanoida	Calanidae	Calanus	31233	1246	Error retrieving synonyms	259	41	0	0	259	41	Both databases	Distinct to north temperate
957	Calappa lophos	Calappa lophos	(Herbst, 1782)	Calappa lophos	209503	209503	271489	TRUE	FALSE	Animalia	Arthropoda	Malacostraca	Decapoda	Calappidae	Calappa	169871	1	Calappe lophos, Cancer lophos	4	5	0	0	4	5	Both databases	Found in all regions
958	Calappa pokipoki	Calappa pokipoki	Ng, 2000	Calappa pokipoki	440303	440303	1844858	TRUE	FALSE	Animalia	Arthropoda	Malacostraca	Decapoda	Calappidae	Calappa	276450	1	Error retrieving synonyms	2	0	0	0	2	0	Only NCBI	Shared tropical-north
959	Calcinus argus	Calcinus argus	Wooster, 1984	Calcinus argus	367432	367432	656138	TRUE	FALSE	Animalia	Arthropoda	Malacostraca	Decapoda	Diogenidae	Calcinus	247106	15	Error retrieving synonyms	9	10	0	0	9	10	Both databases	Shared tropical-north
960	Calcinus elegans	Calcinus elegans	(H. Milne Edwards, 1836)	Calcinus elegans	208679	208679	656141	TRUE	FALSE	Animalia	Arthropoda	Malacostraca	Decapoda	Diogenidae	Calcinus	84177	5	Pagurus decorus, Pagurus elegans, Pagurus fasciatus	153	157	0	0	153	157	Both databases	Shared tropical-north
961	Calcinus guamensis	Calcinus guamensis	Wooster, 1984	Calcinus guamensis	367438	367438	652858	TRUE	FALSE	Animalia	Arthropoda	Malacostraca	Decapoda	Diogenidae	Calcinus	84250	11	Error retrieving synonyms	13	13	0	0	13	13	Both databases	Shared tropical-north
962	Calcinus hazletti	Calcinus hazletti	Haig & McLaughlin, 1984	Calcinus hazletti	367440	367440	656145	TRUE	FALSE	Animalia	Arthropoda	Malacostraca	Decapoda	Diogenidae	Calcinus	84253	170	Error retrieving synonyms	168	168	0	0	168	168	Both databases	Shared tropical-north
963	Calcinus isabellae	Calcinus isabellae	Poupin, 1997	Calcinus isabellae	367443	367443	656148	TRUE	FALSE	Animalia	Arthropoda	Malacostraca	Decapoda	Diogenidae	Calcinus	84079	1	Error retrieving synonyms	5	6	0	0	5	6	Both databases	Shared tropical-north
964	Calcinus laevimanus	Calcinus laevimanus	(Randall, 1840)	Calcinus laevimanus	208669	208669	651129	TRUE	FALSE	Animalia	Arthropoda	Malacostraca	Decapoda	Diogenidae	Calcinus	84178	1	Calcinus herbstei, Calcinus herbsti, Calcinus herbsti var. lividus, Calcinus herbstii, Calcinus herbstii var. lividus, Calcinus lividus, Pagurus laevimanus, Pagurus levimanus, Pagurus lividus, Pagurus tibicen	142	149	0	0	142	149	Both databases	Found in all regions
965	Calcinus latens	Calcinus latens	(Randall, 1840)	Calcinus latens	208677	208677	651130	TRUE	FALSE	Animalia	Arthropoda	Malacostraca	Decapoda	Diogenidae	Calcinus	247112	4	Calcinus abrolhensis, Calcinus cristimanus, Calcinus intermedius, Calcinus terraereginae, Calcinus terrae-reginae, Pagurus cristimanus, Pagurus latens	17	26	0	0	17	26	Both databases	Found in all regions
966	Calcinus laurentae	Calcinus laurentae	Haig & McLaughlin, 1984	Calcinus laurentae	367445	367445	656149	TRUE	FALSE	Animalia	Arthropoda	Malacostraca	Decapoda	Diogenidae	Calcinus	247101	49	Error retrieving synonyms	4	5	0	0	4	5	Both databases	Shared tropical-north
967	Calcinus pictus	Calcinus pictus	(Owen, 1839)	Calcinus pictus	746406	746406	NA	TRUE	FALSE	Animalia	Arthropoda	Malacostraca	Decapoda	Diogenidae	Calcinus	NA	5	Pagurus pictus	10	6	0	0	10	6	Both databases	Shared tropical-north
968	Calcinus revi	Calcinus revi	Poupin & McLaughlin, 1998	Calcinus revi	367454	367454	NA	TRUE	FALSE	Animalia	Arthropoda	Malacostraca	Decapoda	Diogenidae	Calcinus	276249	1	Error retrieving synonyms	0	0	0	0	0	0	No barcode	Distinct to north temperate
969	Calibelemnon symmetricum	Calibelemnon symmetricum	Nutting, 1908	Calibelemnon symmetricum	288080	288080	NA	TRUE	FALSE	Animalia	Cnidaria	Anthozoa	Scleralcyonacea	Scleroptilidae	Calibelemnon	NA	187	Error retrieving synonyms	0	0	0	0	0	0	No barcode	Shared tropical-north
970	Calidris acuminata	Calidris acuminata	(Horsfield, 1821)	Calidris acuminata	225955	225955	192723	TRUE	NA	Animalia	Chordata	Aves	Charadriiformes	Scolopacidae	Calidris	52528	133	Error retrieving synonyms	2	4	0	0	2	4	Both databases	Found in all regions
971	Calidris alba	Calidris alba	(Pallas, 1764)	Calidris alba	159084	159084	279936	TRUE	NA	Animalia	Chordata	Aves	Charadriiformes	Scolopacidae	Calidris	10169	702	Calidris arenaria, Crocethia alba, Tringa alba	12	9	0	0	12	9	Both databases	Found in all regions
972	Calidris alpina	Calidris alpina	(Linnaeus, 1758)	Calidris alpina	159047	159047	8919	TRUE	TRUE	Animalia	Chordata	Aves	Charadriiformes	Scolopacidae	Calidris	10166	1185	Erolia alpina, Tringa alpina, Tringa variabilis	11	31	0	0	11	31	Both databases	Found in all regions
973	Calidris bairdii	Calidris bairdii	(Coues, 1861)	Calidris bairdii	159048	159048	279937	TRUE	TRUE	Animalia	Chordata	Aves	Charadriiformes	Scolopacidae	Calidris	10170	10	Error retrieving synonyms	6	6	0	0	6	6	Both databases	Shared north-south
974	Calidris canutus	Calidris canutus	(Linnaeus, 1758)	Calidris canutus	147433	147433	227173	TRUE	NA	Animalia	Chordata	Aves	Charadriiformes	Scolopacidae	Calidris	10172	198	Tringa canutus	15	10	0	0	15	10	Both databases	Found in all regions
975	Calidris mauri	Calidris mauri	(Cabanis, 1857)	Calidris mauri	366588	366588	279941	TRUE	NA	Animalia	Chordata	Aves	Charadriiformes	Scolopacidae	Calidris	10173	2	Error retrieving synonyms	22	10	0	0	22	10	Both databases	Distinct to north temperate
976	Calidris melanotos	Calidris melanotos	(Vieillot, 1819)	Calidris melanotos	159053	159053	240202	TRUE	NA	Animalia	Chordata	Aves	Charadriiformes	Scolopacidae	Calidris	10167	27	Calidris maculata, Erolia melanotos, Tringa maculata, Tringa melanotos	23	10	0	0	23	10	Both databases	Found in all regions
977	Calidris minuta	Calidris minuta	(Leisler, 1812)	Calidris minuta	212600	212600	670340	TRUE	NA	Animalia	Chordata	Aves	Charadriiformes	Scolopacidae	Calidris	52521	36	Tringa minuta	9	9	0	0	9	9	Both databases	Shared north-south
978	Calidris ruficollis	Calidris ruficollis	(Pallas, 1776)	Calidris ruficollis	212601	212601	272047	TRUE	NA	Animalia	Chordata	Aves	Charadriiformes	Scolopacidae	Calidris	52525	1398	Erolia ruficollis, Tringa ruficollis	3	8	0	0	3	8	Both databases	Found in all regions
979	Calidris subminuta	Calidris subminuta	(Middendorff, 1853)	Calidris subminuta	366590	366590	670341	TRUE	NA	Animalia	Chordata	Aves	Charadriiformes	Scolopacidae	Calidris	52522	190	Error retrieving synonyms	2	4	0	0	2	4	Both databases	Found in all regions
980	Calidris temminckii	Calidris temminckii	(Leisler, 1812)	Calidris temminckii	366591	366591	328946	TRUE	NA	Animalia	Chordata	Aves	Charadriiformes	Scolopacidae	Calidris	52523	75	Tringa temminckii	6	4	0	0	6	4	Both databases	Distinct to north temperate
981	Calidris tenuirostris	Calidris tenuirostris	(Horsfield, 1821)	Calidris tenuirostris	366592	366592	171266	TRUE	NA	Animalia	Chordata	Aves	Charadriiformes	Scolopacidae	Calidris	52524	400	Error retrieving synonyms	4	10	0	0	4	10	Both databases	Found in all regions
982	Callechelys lutea	Callechelys lutea	Snyder, 1904	Callechelys lutea	275470	275470	NA	TRUE	FALSE	Animalia	Chordata	Teleostei	Anguilliformes	Ophichthidae	Callechelys	NA	2	Callechelys luteus	0	0	0	0	0	0	No barcode	Shared tropical-north
983	Calliactis polypus	Calliactis polypus	(Forsskål, 1775)	Calliactis polypus	220515	220515	NA	TRUE	NA	Animalia	Cnidaria	Anthozoa	Actiniaria	Hormathiidae	Calliactis	85251	5	Error retrieving synonyms	1	2	0	0	1	2	Both databases	Found in all regions
984	Callianidea typa	Callianidea typa	H. Milne Edwards, 1837	Callianidea typa	477777	477777	464333	TRUE	FALSE	Animalia	Arthropoda	Malacostraca	Decapoda	Callianideidae	Callianidea	276262	1	Calliactites secura, Callianassa (Calliactites) secura, Callianassa secura, Callianidea elongata, Callianidea mucronata, Callianidea planocula, Callianidea ryukyu, Callianisea elongata, Isea elongata	0	0	0	0	0	0	No barcode	Shared tropical-north
985	Calliderma emma	Calliderma emma	Gray, 1847	Calliderma emma	368801	368801	NA	TRUE	FALSE	Animalia	Echinodermata	Asteroidea	Valvatida	Goniasteridae	Calliderma	NA	1	Calliderma spectabilis, Pentagonaster emma	0	0	0	0	0	0	No barcode	Found in all regions
986	Callionymus beniteguri	Callionymus beniteguri	Jordan & Snyder, 1900	Callionymus beniteguri	273165	273165	762044	TRUE	FALSE	Animalia	Chordata	Teleostei	Callionymiformes	Callionymidae	Callionymus	NA	6	Callionymus kanekonis, Repomucenus beniteguri	1	0	0	0	1	0	Only NCBI	Distinct to north temperate
987	Callionymus curvicornis	Callionymus curvicornis	Valenciennes, 1837	Callionymus curvicornis	273174	273174	1503337	TRUE	TRUE	Animalia	Chordata	Teleostei	Callionymiformes	Callionymidae	Callionymus	494275	1	Callionymus punctatus, Callionymus richardsoni, Callionymus richardsonii, Repomucenus curvicornis, Repomucenus richardsonii	0	5	31	2	31	7	Both databases	Shared tropical-north
988	Callionymus decoratus	Callionymus decoratus	(Gilbert, 1905)	Callionymus decoratus	273175	273175	398650	TRUE	FALSE	Animalia	Chordata	Teleostei	Callionymiformes	Callionymidae	Callionymus	80167	3	Calliurichthys decoratus	1	0	0	0	1	0	Only NCBI	Shared tropical-north
989	Callionymus japonicus	Callionymus japonicus	Houttuyn, 1782	Callionymus japonicus	273191	273191	1503350	TRUE	FALSE	Animalia	Chordata	Teleostei	Callionymiformes	Callionymidae	Callionymus	733712	2	Callionymus japonicus japonicus, Callionymus longicaudatus, Calliurichthys japonicus	14	1	0	2	14	3	Both databases	Shared tropical-north
990	Callionymus lunatus	Callionymus lunatus	Temminck & Schlegel, 1845	Callionymus lunatus	302240	302240	1503340	TRUE	FALSE	Animalia	Chordata	Teleostei	Callionymiformes	Callionymidae	Callionymus	NA	8	Repomucenus lunatus	0	0	1	1	1	1	Both databases	Shared tropical-north
991	Callionymus valenciennei	Callionymus valenciennei	Temminck & Schlegel, 1845	Callionymus valenciennei	273234	273234	764487	TRUE	FALSE	Animalia	Chordata	Teleostei	Callionymiformes	Callionymidae	Callionymus	NA	12	Callionymus flagris, Repomucenus valenciennei	8	0	0	1	8	1	Both databases	Distinct to north temperate
992	Calliopius ezoensis	Calliopius ezoensis	Shimoji, Nakano & Tomikawa, 2020	Calliopius ezoensis	1716474	1716474	NA	TRUE	FALSE	Animalia	Arthropoda	Malacostraca	Amphipoda	Calliopiidae	Calliopius	NA	1	Error retrieving synonyms	1	1	0	0	1	1	Both databases	Distinct to north temperate
993	Calliopius laeviusculus	Calliopius laeviusculus	(Krøyer, 1838)	Calliopius laeviusculus	102178	102178	371435	TRUE	FALSE	Animalia	Arthropoda	Malacostraca	Amphipoda	Calliopiidae	Calliopius	111732	1	Amphithoe laeviuscula, Amphithoe serraticornis, Amphitoe gibba, Ampithoe laeviuscula, Calliope leachii, Calliope leachii, Calliopius gibba, Calliopius leachi, Calliopius macrophthalmus, Gammarus macropthalmus	88	111	0	0	88	111	Both databases	Distinct to north temperate
994	Calliostoma ligatum	Calliostoma ligatum	(Gould, 1849)	Calliostoma ligatum	580412	580412	703298	TRUE	FALSE	Animalia	Mollusca	Gastropoda	Trochida	Calliostomatidae	Calliostoma	399933	5	Calliostoma costatum, Calliostoma costatum var. caeruleum, Calliostoma costatum var. pictum, Trochus (Ziziphinus) ligatus, Trochus castaneus, Trochus ligatus	100	126	0	0	100	126	Both databases	Distinct to north temperate
995	Calliostoma paucicostatum	Calliostoma paucicostatum	Kosuge, 1984	Calliostoma paucicostatum	467237	467237	NA	TRUE	FALSE	Animalia	Mollusca	Gastropoda	Trochida	Calliostomatidae	Calliostoma	NA	1	Calliostoma (Tristichotrochus) paucicostatum	0	0	0	0	0	0	No barcode	Distinct to north temperate
996	Calliotectum tibiaeforme	Calliotectum tibiaeforme	(Kuroda, 1931)	Calliotectum tibiaeforme	383266	383266	NA	TRUE	NA	Animalia	Mollusca	Gastropoda	Neogastropoda	Volutidae	Calliotectum	750271	1	Calliotectum tibiaeforme dupreyae, Teramachia dupreyae, Teramachia dupreyae f. arafurensis, Teramachia dupreyae f. busseltonensis, Teramachia tibiaeformis, Teramachia williamsorum	0	3	0	0	0	3	Only BOLD	Shared tropical-north
997	Calliotrochus marmoreus	Calliotrochus marmoreus	(Pease, 1861)	Calliotrochus marmoreus	567748	567748	1955524	TRUE	FALSE	Animalia	Mollusca	Gastropoda	Trochida	Trochidae	Calliotrochus	NA	4	Calliotrochus excellens, Calliotrochus normalis, Calliotrochus symbolicus, Calliotrochus symbolicus alter, Conotalopia marmorata, Fossarina (Minopa) hoffmeisteri, Fossarina hoffmeisteri, Gibbula (Calliotrochus) cummingae, Gibbula cummingae, Gibbula marmorea, Gibbula phasianella, Margarita marmorea, Margarita ponsonbyi, Margarita striatula, Monilea striatula, Trochinella perconfusa, Trochus (Marga…	5	7	0	0	5	7	Both databases	Found in all regions
998	Callista grata	Callista grata	(Deshayes, 1853)	Callista grata	507392	507392	NA	TRUE	FALSE	Animalia	Mollusca	Bivalvia	Venerida	Veneridae	Callista	NA	1	Callista (Costacallista) grata, Dione grata	0	0	0	0	0	0	No barcode	Shared tropical-north
999	Callistephanus pacificus	Callistephanus pacificus	Nutting, 1912	Callistephanus pacificus	1567760	1567760	NA	TRUE	NA	Animalia	Cnidaria	Anthozoa	Malacalcyonacea	Gorgoniidae	Callistephanus	NA	1	Swiftia pacifica	0	0	5	6	5	6	Both databases	Distinct to north temperate
1000	Callistoctopus macropus	Callistoctopus macropus	(Risso, 1826)	Callistoctopus macropus	534558	534558	257541	TRUE	NA	Animalia	Mollusca	Cephalopoda	Octopoda	Octopodidae	Callistoctopus	775003	1	Octopus alderii, Octopus didynamus, Octopus frayedus, Octopus granosus, Octopus macropodus, Octopus macropus, Polypus macropus	5	6	0	0	5	6	Both databases	Found in all regions
1001	Callistoctopus ornatus	Callistoctopus ornatus	(Gould, 1852)	Callistoctopus ornatus	534728	534728	515821	TRUE	NA	Animalia	Mollusca	Cephalopoda	Octopoda	Octopodidae	Callistoctopus	211836	4	Callistoctopus arakawai, Octopus ornatus	13	14	0	0	13	14	Both databases	Found in all regions
1002	Calloarca nuttingi	Calloarca nuttingi	Dall, Bartsch & Rehder, 1938	Calloarca nuttingi	504422	504422	NA	TRUE	FALSE	Animalia	Mollusca	Bivalvia	Arcida	Arcidae	Calloarca	NA	1	Barbatia (Barbatia) nuttingi, Barbatia nuttingi, Calloarca (Barbarca) maunaluana, Calloarca (Barbarca) nuttingi, Calloarca (Coraliarca) nuttingi, Calloarca maunaluana	0	0	0	0	0	0	No barcode	Shared tropical-north
1003	Calloarca tenella	Calloarca tenella	(Reeve, 1844)	Calloarca tenella	504430	504430	NA	TRUE	NA	Animalia	Mollusca	Bivalvia	Arcida	Arcidae	Calloarca	NA	2	Arca tenella, Barbatia (Barbarca) tenella, Barbatia (Barbatia) tenella, Barbatia (Calloarca) tenella, Barbatia mollis, Barbatia tenella, Calloarca (Barbarca) hua, Calloarca hua, Opularca tenella, Opularca tenella egenora	4	0	0	4	4	4	Both databases	Found in all regions
1004	Callogobius depressus	Callogobius depressus	(Ramsay & Ogilby, 1886)	Callogobius depressus	278877	278877	NA	TRUE	TRUE	Animalia	Chordata	Teleostei	Gobiiformes	Gobiidae	Callogobius	148432	2	Gobius depressus, Gunnamatta insolita	0	1	0	0	0	1	Only BOLD	Shared north-south
1005	Callogobius mucosus	Callogobius mucosus	(Günther, 1872)	Callogobius mucosus	278881	278881	NA	TRUE	TRUE	Animalia	Chordata	Teleostei	Gobiiformes	Gobiidae	Callogobius	142434	2	Gobius mucosus, Mucogobius gobiosoma	0	3	0	0	0	3	Only BOLD	Shared north-south
1006	Callogorgia euthyeia	Callogorgia euthyeia	(Bayer & Stefani, 1989)	Callogorgia euthyeia	1255131	1255131	NA	TRUE	FALSE	Animalia	Cnidaria	Anthozoa	Scleralcyonacea	Primnoidae	Callogorgia	NA	26	Fanellia euthyeia	3	2	0	1	3	3	Both databases	Shared tropical-north
1007	Callogorgia gilberti	Callogorgia gilberti	(Nutting, 1908)	Callogorgia gilberti	286488	286488	1239271	TRUE	NA	Animalia	Cnidaria	Anthozoa	Scleralcyonacea	Primnoidae	Callogorgia	514105	2	Caligorgia gilberti	12	11	0	0	12	11	Both databases	Found in all regions
1008	Callogorgia medialis	Callogorgia medialis	(Bayer & Stefani, 1989)	Callogorgia medialis	1255133	1255133	NA	TRUE	FALSE	Animalia	Cnidaria	Anthozoa	Scleralcyonacea	Primnoidae	Callogorgia	NA	1	Fanellia medialis	2	1	0	1	2	2	Both databases	Shared tropical-north
1009	Callogorgia robusta	Callogorgia robusta	(Versluys, 1906)	Callogorgia robusta	286500	286500	NA	TRUE	NA	Animalia	Cnidaria	Anthozoa	Scleralcyonacea	Primnoidae	Callogorgia	514110	2	Caligorgia robusta	2	2	0	0	2	2	Both databases	Shared tropical-north
1010	Callogorgia tuberculata	Callogorgia tuberculata	(Versluys, 1906)	Callogorgia tuberculata	292516	292516	NA	TRUE	TRUE	Animalia	Cnidaria	Anthozoa	Scleralcyonacea	Primnoidae	Callogorgia	NA	5	Caligorgia aspera, Caligorgia pseudoflabellum, Caligorgia tuberculata, Callogorgia aspera, Callogorgia pseudoflabellum, Fanellia pseudoflabellum, Fanellia tuberculata	3	3	0	0	3	3	Both databases	Found in all regions
1011	Callorhinus ursinus	Callorhinus ursinus	(Linnaeus, 1758)	Callorhinus ursinus	254997	254997	34884	TRUE	NA	Animalia	Chordata	Mammalia	Carnivora	Otariidae	Callorhinus	81924	5	Callorhinus alascanus	4	4	0	0	4	4	Both databases	Distinct to north temperate
1012	Calocalanus pavo	Calocalanus pavo	(Dana, 1852)	Calocalanus pavo	104669	104669	749177	TRUE	FALSE	Animalia	Arthropoda	Copepoda	Calanoida	Paracalanidae	Calocalanus	302293	430	Calanus pavo	6	5	0	0	6	5	Both databases	Found in all regions
1013	Calocalanus pavoninus	Calocalanus pavoninus	Farran, 1936	Calocalanus pavoninus	104670	104670	1332843	TRUE	FALSE	Animalia	Arthropoda	Copepoda	Calanoida	Paracalanidae	Calocalanus	NA	5	Error retrieving synonyms	0	0	0	0	0	0	No barcode	Distinct to north temperate
1014	Calocalanus plumulosus	Calocalanus plumulosus	(Claus, 1863)	Calocalanus plumulosus	211848	211848	749178	TRUE	FALSE	Animalia	Arthropoda	Copepoda	Calanoida	Paracalanidae	Calocalanus	302292	461	Calanus plumulosus, Ischnocalanus plumulosus, Leptocalanus plumulosus, Mecynocera plumulosa	2	2	0	0	2	2	Both databases	Found in all regions
1015	Calocalanus styliremis	Calocalanus styliremis	Giesbrecht, 1888	Calocalanus styliremis	104673	104673	1281428	TRUE	FALSE	Animalia	Arthropoda	Copepoda	Calanoida	Paracalanidae	Calocalanus	668273	502	Error retrieving synonyms	2	2	0	0	2	2	Both databases	Found in all regions
1016	Calocalanus tenuis	Calocalanus tenuis	Farran, 1926	Calocalanus tenuis	237966	237966	1267136	TRUE	FALSE	Animalia	Arthropoda	Copepoda	Calanoida	Paracalanidae	Calocalanus	649876	292	Dolichocera tenuis, Dolichocerea tenuis, Ischnocalanus tenuis, Mecynocera tenuis	2	3	0	1	2	4	Both databases	Shared north-south
1017	Calocarides okhotskensis	Calocarides okhotskensis	Sakai, 2011	Calocarides okhotskensis	741316	741316	NA	TRUE	FALSE	Animalia	Arthropoda	Malacostraca	Decapoda	Axiidae	Calocarides	NA	3	Error retrieving synonyms	0	0	0	0	0	0	No barcode	Distinct to north temperate
1018	Calocarides soyoi	Calocarides soyoi	(Yokoya, 1933)	Calocarides soyoi	246247	246247	NA	TRUE	FALSE	Animalia	Arthropoda	Malacostraca	Decapoda	Axiidae	Calocarides	NA	1	Axiopsis (Axiopsis) soyoi, Axiopsis soyoi, Axius soyoi	0	0	0	0	0	0	No barcode	Distinct to north temperate
1019	Calonectris leucomelas	Calonectris leucomelas	(Temminck, 1835)	Calonectris leucomelas	343971	343971	79622	TRUE	NA	Animalia	Chordata	Aves	Procellariiformes	Procellariidae	Calonectris	112658	39	Procellaria leucomelas, Puffinus leucomelas	7	10	0	0	7	10	Both databases	Found in all regions
1020	Caloria indica	Caloria indica	(Bergh, 1896)	Caloria indica	181240	181240	376200	TRUE	NA	Animalia	Mollusca	Gastropoda	Nudibranchia	Facelinidae	Caloria	81627	4	Aeolidia dangeri, Hervia dangeri, Learchis howensis, Learchis indica, Phidiana indica	4	4	0	0	4	4	Both databases	Found in all regions
1021	Calotomus carolinus	Calotomus carolinus	(Valenciennes, 1840)	Calotomus carolinus	219076	219076	188112	TRUE	FALSE	Animalia	Chordata	Teleostei	Eupercaria incertae sedis	Scaridae	Calotomus	89373	337	Calatomus carolinus, Callyodon brachysoma, Callyodon carolinus, Callyodon genistriatus, Callyodon sandwicensis, Calotomus irradians, Calotomus sandvicensis, Calotomus sandwicensis, Calotomus snyderi, Calotomus xenodon, Cryptotomus albimarginatus, Leptoscarus brachysoma, Scarichthys rarotongae	65	22	0	0	65	22	Both databases	Found in all regions
1022	Calotomus japonicus	Calotomus japonicus	(Valenciennes, 1840)	Calotomus japonicus	276710	276710	242801	TRUE	FALSE	Animalia	Chordata	Teleostei	Eupercaria incertae sedis	Scaridae	Calotomus	212494	4	Callyodon japonicus, Calotomus cyclurus, Leptoscarus japonicus	1	2	0	0	1	2	Both databases	Shared tropical-north
1023	Calotomus zonarchus	Calotomus zonarchus	(Jenkins, 1903)	Calotomus zonarchus	276711	276711	398656	TRUE	FALSE	Animalia	Chordata	Teleostei	Eupercaria incertae sedis	Scaridae	Calotomus	81094	447	Calotomus zonarcha, Scaridae aerosa, Scaridea aerosa, Scaridea balia, Scaridea farrandi, Scaridea zonarcha	1	1	0	0	1	1	Both databases	Shared tropical-north
1024	Calpurnus verrucosus	Calpurnus verrucosus	(Linnaeus, 1758)	Calpurnus verrucosus	216901	216901	217770	TRUE	NA	Animalia	Mollusca	Gastropoda	Littorinimorpha	Ovulidae	Calpurnus	31207	1	Bulla verrucosa, Ovula perla, Radius gibbus	10	12	0	0	10	12	Both databases	Found in all regions
1025	Calvadosia cruciformis	Calvadosia cruciformis	(Okubo, 1917)	Calvadosia cruciformis	886191	886191	1843195	TRUE	FALSE	Animalia	Cnidaria	Staurozoa	Stauromedusae	Kishinouyeidae	Calvadosia	NA	1	Sasakiella cruciformis	1	1	0	0	1	1	Both databases	Distinct to north temperate
1026	Calycopsis nematophora	Calycopsis nematophora	Bigelow, 1913	Calycopsis nematophora	284302	284302	NA	TRUE	FALSE	Animalia	Cnidaria	Hydrozoa	Anthoathecata	Bythotiaridae	Calycopsis	NA	3	Error retrieving synonyms	0	0	0	0	0	0	No barcode	Distinct to north temperate
1027	Calyptogena extenta	Calyptogena extenta	(Krylova & Moskalev, 1996)	Calyptogena extenta	606449	606449	593579	TRUE	NA	Animalia	Mollusca	Bivalvia	Venerida	Vesicomyidae	Calyptogena	NA	2	Akebiconcha extenta, Ectenagena extenta, Pleurophopsis extenta	35	36	0	0	35	36	Both databases	Distinct to north temperate
1028	Calyptrophora agassizii	Calyptrophora agassizii	Studer, 1894	Calyptrophora agassizii	287648	287648	NA	TRUE	NA	Animalia	Cnidaria	Anthozoa	Scleralcyonacea	Primnoidae	Calyptrophora	514257	2	Calyptrophora versluysi	0	0	0	0	0	0	No barcode	Distinct to north temperate
1029	Calyptrophora alpha	Calyptrophora alpha	Cairns, 2009	Calyptrophora alpha	883727	883727	NA	TRUE	NA	Animalia	Cnidaria	Anthozoa	Scleralcyonacea	Primnoidae	Calyptrophora	514135	2	Error retrieving synonyms	2	2	0	0	2	2	Both databases	Shared tropical-north
1030	Calyptrophora angularis	Calyptrophora angularis	(Nutting, 1908)	Calyptrophora angularis	287649	287649	NA	TRUE	NA	Animalia	Cnidaria	Anthozoa	Scleralcyonacea	Primnoidae	Calyptrophora	514113	152	Narella angularis, Stachyodes angularis	4	4	0	0	4	4	Both databases	Found in all regions
1031	Calyptrophora carinata	Calyptrophora carinata	Cairns, 2018	Calyptrophora carinata	1317068	1317068	NA	TRUE	FALSE	Animalia	Cnidaria	Anthozoa	Scleralcyonacea	Primnoidae	Calyptrophora	NA	2	Error retrieving synonyms	0	0	0	0	0	0	No barcode	Distinct to north temperate
1032	Calyptrophora clarki	Calyptrophora clarki	Bayer, 1951	Calyptrophora clarki	287651	287651	NA	TRUE	NA	Animalia	Cnidaria	Anthozoa	Scleralcyonacea	Primnoidae	Calyptrophora	514174	1	Calyptrophora japonica, Calyptrophora japonica f. B	1	1	0	0	1	1	Both databases	Shared tropical-north
1033	Calyptrophora diaphana	Calyptrophora diaphana	Cairns, 2012	Calyptrophora diaphana	719492	719492	NA	TRUE	NA	Animalia	Cnidaria	Anthozoa	Scleralcyonacea	Primnoidae	Calyptrophora	NA	106	Error retrieving synonyms	0	0	0	0	0	0	No barcode	Found in all regions
1034	Calyptrophora japonica	Calyptrophora japonica	Gray, 1866	Calyptrophora japonica	287653	287653	NA	TRUE	NA	Animalia	Cnidaria	Anthozoa	Scleralcyonacea	Primnoidae	Calyptrophora	514156	3	Calyptrophora (Calyptrophora) japonica	0	0	0	0	0	0	No barcode	Shared tropical-north
1035	Calyptrophora lyra	Calyptrophora lyra	Cairns, 2018	Calyptrophora lyra	1317066	1317066	NA	TRUE	FALSE	Animalia	Cnidaria	Anthozoa	Scleralcyonacea	Primnoidae	Calyptrophora	NA	63	Error retrieving synonyms	1	1	0	0	1	1	Both databases	Shared tropical-north
1036	Calyptrophora pileata	Calyptrophora pileata	Cairns, 2009	Calyptrophora pileata	883729	883729	NA	TRUE	NA	Animalia	Cnidaria	Anthozoa	Scleralcyonacea	Primnoidae	Calyptrophora	514131	17	Error retrieving synonyms	0	0	0	0	0	0	No barcode	Shared tropical-north
1037	Calyptrophora wyvillei	Calyptrophora wyvillei	Wright, 1885	Calyptrophora wyvillei	287658	287658	859483	TRUE	NA	Animalia	Cnidaria	Anthozoa	Scleralcyonacea	Primnoidae	Calyptrophora	514130	359	Error retrieving synonyms	13	11	0	0	13	11	Both databases	Found in all regions
1038	Campanularia crenata	Campanularia crenata	Allman, 1876	Campanularia crenata	411911	411911	NA	TRUE	FALSE	Animalia	Cnidaria	Hydrozoa	Leptothecata	Campanulariidae	Campanularia	NA	1	Error retrieving synonyms	0	0	0	0	0	0	No barcode	Distinct to north temperate
1039	Canarium hellii	Canarium hellii	(Kiener, 1843)	Canarium hellii	532162	532162	NA	TRUE	NA	Animalia	Mollusca	Gastropoda	Littorinimorpha	Strombidae	Canarium	NA	2	Canarium (Hawaiistrombus) hellii, Canarium (Stereostrombus) hellii, Strombus cancellatus, Strombus hellii	0	0	0	0	0	0	No barcode	Shared tropical-north
1040	Canarium mutabile	Canarium mutabile	(Swainson, 1821)	Canarium mutabile	531880	531880	1027458	TRUE	FALSE	Animalia	Mollusca	Gastropoda	Littorinimorpha	Strombidae	Canarium	507934	2	Canarium (Conundrum) mutabile, Strombus (Canarium) mutabilis, Strombus (Canarium) mutabilis f. rufescens, Strombus epimellus, Strombus floridus, Strombus floridus f. zebriolatus, Strombus flosculosus, Strombus mutabilis	4	2	0	2	4	4	Both databases	Found in all regions
1041	Cancilla rehderi	Cancilla rehderi	(J. H. Webb, 1958)	Cancilla rehderi	1061634	1061634	2479621	TRUE	FALSE	Animalia	Mollusca	Gastropoda	Neogastropoda	Mitridae	Cancilla	NA	4	Cancilla (Ziba) rehderi, Mitra rehderi, Ziba rehderi	2	0	0	0	2	0	Only NCBI	Shared north-south
1042	Candacia armata	Candacia armata	Boeck, 1872	Candacia armata	104474	104474	261850	TRUE	FALSE	Animalia	Arthropoda	Copepoda	Calanoida	Candaciidae	Candacia	326841	5	Candace armata, Candace pectinata, Candacia pectinata	0	3	0	0	0	3	Only BOLD	Found in all regions
1043	Candacia bipinnata	Candacia bipinnata	(Giesbrecht, 1889)	Candacia bipinnata	104475	104475	248471	TRUE	FALSE	Animalia	Arthropoda	Copepoda	Calanoida	Candaciidae	Candacia	152219	604	Candace bipinnata	3	3	0	0	3	3	Both databases	Found in all regions
1044	Candacia bispinosa	Candacia bispinosa	(Claus, 1863)	Candacia bispinosa	220915	220915	748994	TRUE	FALSE	Animalia	Arthropoda	Copepoda	Calanoida	Candaciidae	Candacia	655821	56	Candace bispinosa, Paracandacia bispinosa	3	12	0	0	3	12	Both databases	Found in all regions
1045	Candacia bradyi	Candacia bradyi	Scott A., 1902	Candacia bradyi	346234	346234	1483470	TRUE	FALSE	Animalia	Arthropoda	Copepoda	Calanoida	Candaciidae	Candacia	649910	1	Error retrieving synonyms	1	1	0	0	1	1	Both databases	Found in all regions
1046	Candacia catula	Candacia catula	(Giesbrecht, 1889)	Candacia catula	220913	220913	1566703	TRUE	FALSE	Animalia	Arthropoda	Copepoda	Calanoida	Candaciidae	Candacia	349754	89	Candace catula	5	7	0	0	5	7	Both databases	Found in all regions
1047	Candacia columbiae	Candacia columbiae	Campbell, 1929	Candacia columbiae	349800	349800	507445	TRUE	FALSE	Animalia	Arthropoda	Copepoda	Calanoida	Candaciidae	Candacia	809286	100	Candacia colombiae, Candacia pacifica	0	3	0	0	0	3	Only BOLD	Shared north-south
1048	Candacia curta	Candacia curta	(Dana, 1849)	Candacia curta	104476	104476	748995	TRUE	FALSE	Animalia	Arthropoda	Copepoda	Calanoida	Candaciidae	Candacia	302295	12	Candace curta, Candace intermdia, Candacia bicornuta, Candacia intermedia	3	10	0	0	3	10	Both databases	Found in all regions
1049	Candacia discaudata	Candacia discaudata	Scott A., 1909	Candacia discaudata	346235	346235	748996	TRUE	FALSE	Animalia	Arthropoda	Copepoda	Calanoida	Candaciidae	Candacia	NA	4	Error retrieving synonyms	1	1	0	0	1	1	Both databases	Found in all regions
1050	Candacia ethiopica	Candacia ethiopica	(Dana, 1849)	Candacia ethiopica	104478	104478	207967	TRUE	FALSE	Animalia	Arthropoda	Copepoda	Calanoida	Candaciidae	Candacia	18224	36	Candace aethiopica, Candace ethiopica, Candace melanopa, Candacia aethiopica, Candacia melanopa, Candacia orientalis, Ifionyx orientalis	2	3	0	0	2	3	Both databases	Found in all regions
1051	Candacia guggenheimi	Candacia guggenheimi	Grice & Jones E.C., 1960	Candacia guggenheimi	346237	346237	NA	TRUE	FALSE	Animalia	Arthropoda	Copepoda	Calanoida	Candaciidae	Candacia	NA	4	Error retrieving synonyms	0	0	0	0	0	0	No barcode	Shared tropical-north
1052	Candacia longimana	Candacia longimana	(Claus, 1863)	Candacia longimana	104481	104481	207979	TRUE	FALSE	Animalia	Arthropoda	Copepoda	Calanoida	Candaciidae	Candacia	31017	12	Candace longimana	1	1	0	0	1	1	Both databases	Found in all regions
1053	Candacia norvegica	Candacia norvegica norvegica	(Boeck, 1865)	Candacia norvegica norvegica	1437526	1437526	NA	TRUE	FALSE	Animalia	Arthropoda	Copepoda	Calanoida	Candaciidae	Candacia	NA	2	Candace norvegica, Candacia norvegica	0	4	0	4	0	8	Only BOLD	Shared north-south
1054	Candacia pachydactyla	Candacia pachydactyla	(Dana, 1849)	Candacia pachydactyla	104483	104483	748997	TRUE	FALSE	Animalia	Arthropoda	Copepoda	Calanoida	Candaciidae	Candacia	302294	19	Candace pachydactyla, Candacia typica, Ifionyx typicus	5	2	0	0	5	2	Both databases	Found in all regions
1055	Candacia simplex	Candacia simplex	(Giesbrecht, 1889)	Candacia simplex	220914	220914	883817	TRUE	FALSE	Animalia	Arthropoda	Copepoda	Calanoida	Candaciidae	Candacia	349790	17	Candace simplex, Candacia parasimplex, Paracandacia simplex	5	13	0	0	5	13	Both databases	Found in all regions
1056	Candacia truncata	Candacia truncata	(Dana, 1849)	Candacia truncata	220916	220916	748998	TRUE	FALSE	Animalia	Arthropoda	Copepoda	Calanoida	Candaciidae	Candacia	302289	71	Candace truncata, Candacia turgida, Paracandacia truncata	6	11	0	0	6	11	Both databases	Found in all regions
1057	Candacia tuberculata	Candacia tuberculata	Wolfenden, 1906	Candacia tuberculata	346242	346242	NA	TRUE	FALSE	Animalia	Arthropoda	Copepoda	Calanoida	Candaciidae	Candacia	NA	4	Candacia curva	0	0	0	0	0	0	No barcode	Distinct to north temperate
1058	Candacia varicans	Candacia varicans	(Giesbrecht, 1893)	Candacia varicans	104486	104486	NA	TRUE	FALSE	Animalia	Arthropoda	Copepoda	Calanoida	Candaciidae	Candacia	NA	2	Candace varicans	0	0	0	0	0	0	No barcode	Found in all regions
1059	Candidella gigantea	Candidella gigantea	(Wright & Studer, 1889)	Candidella gigantea	286505	286505	NA	TRUE	NA	Animalia	Cnidaria	Anthozoa	Scleralcyonacea	Primnoidae	Candidella	514134	1674	Stenella (Stenella) gigantea, Stenella gigantea	5	5	0	0	5	5	Both databases	Shared tropical-north
1060	Candidella helminthophora	Candidella helminthophora	(Nutting, 1908)	Candidella helminthophora	286506	286506	2099499	TRUE	NA	Animalia	Cnidaria	Anthozoa	Scleralcyonacea	Primnoidae	Candidella	514122	2	Stenella helminthophora	5	5	0	0	5	5	Both databases	Found in all regions
1061	Cantharidus jessoensis	Cantharidus jessoensis	(Schrenck, 1863)	Cantharidus jessoensis	1484811	1484811	NA	TRUE	FALSE	Animalia	Mollusca	Gastropoda	Trochida	Trochidae	Cantharidus	NA	5	Trochus jessoensis	2	2	0	0	2	2	Both databases	Distinct to north temperate
1062	Cantharus cecillei	Cantharus cecillei	(R. A. Philippi, 1844)	Cantharus cecillei	490883	490883	481889	TRUE	FALSE	Animalia	Mollusca	Gastropoda	Neogastropoda	Pisaniidae	Cantharus	NA	1	Buccinum cumingianum, Turbinella cecillii	5	3	0	0	5	3	Both databases	Distinct to north temperate
1063	Cantherhines dumerilii	Cantherhines dumerilii	(Hollard, 1854)	Cantherhines dumerilii	276248	276248	303712	TRUE	FALSE	Animalia	Chordata	Teleostei	Tetraodontiformes	Monacanthidae	Cantherhines	89248	1	Amanses carolae, Cantherhines albopunctatus, Cantherhines carolae, Cantherhines dumerili, Cantherhines howensis, Cantherines carolae, Cantherines dumerilii, Cantherinus dumerili, Monacanthus albopunctatus, Monacanthus dumerilii, Monacanthus howensis	15	10	0	0	15	10	Both databases	Found in all regions
1064	Cantherhines pardalis	Cantherhines pardalis	(Rüppell, 1837)	Cantherhines pardalis	220058	220058	1003697	TRUE	FALSE	Animalia	Chordata	Teleostei	Tetraodontiformes	Monacanthidae	Cantherhines	18027	1	Amanses microlepidotus, Amanses pardalis, Cantherhines melanoides, Cantherhines parkalis, Cantherines pardalis, Hanomanctus bovinus, Moancanthus kibikib, Monacanthus aspersus, Monacanthus brunneus, Monacanthus fatensis, Monacanthus fuliginosus, Monacanthus houttuyni, Monacanthus kibikib, Monacanthus laevicaudatus, Monacanthus melanistius, Monacanthus melanuropterus, Monacanthus natalensis, Monaca…	35	16	0	0	35	16	Both databases	Found in all regions
1065	Cantherhines sandwichiensis	Cantherhines sandwichiensis	(Quoy & Gaimard, 1824)	Cantherhines sandwichiensis	220057	220057	1156092	TRUE	FALSE	Animalia	Chordata	Teleostei	Tetraodontiformes	Monacanthidae	Cantherhines	89150	112	Amanses sandwichiensis, Balistes sandwichiensis, Monacanthus nasutus, Monacanthus sandwichiensis, Monocanthus nasutus	8	5	0	0	8	5	Both databases	Found in all regions
1066	Cantherhines verecundus	Cantherhines verecundus	Jordan, 1925	Cantherhines verecundus	276255	276255	398658	TRUE	TRUE	Animalia	Chordata	Teleostei	Tetraodontiformes	Monacanthidae	Cantherhines	80170	26	Cantherines verecundus	1	1	0	0	1	1	Both databases	Shared tropical-north
1067	Canthidermis maculata	Canthidermis maculata	(Bloch, 1786)	Canthidermis maculata	127398	127398	303691	TRUE	FALSE	Animalia	Chordata	Teleostei	Tetraodontiformes	Balistidae	Canthidermis	88562	3	Balistes adspersus, Balistes americanus, Balistes angulosus, Balistes azureus, Balistes brevissimus, Balistes longissimus, Balistes longus, Balistes macropterus, Balistes maculatus, Balistes melanopterus, Balistes minimum, Balistes munumum, Balistes oculatus, Balistes rufus, Balistes senticosus, Balistes um, Canthidermis longirostris, Canthidermis maculatus, Canthidermis senticosus, Canthidermis …	44	20	0	0	44	20	Both databases	Found in all regions
1068	Canthigaster amboinensis	Canthigaster amboinensis	(Bleeker, 1864)	Canthigaster amboinensis	219935	219935	303742	TRUE	FALSE	Animalia	Chordata	Teleostei	Tetraodontiformes	Tetraodontidae	Canthigaster	84588	42	Canthigaster polyophthalmus, Psilonotus amboinensis, Tropidichthys oahuensis, Tropidichthys psegma	12	9	0	0	12	9	Both databases	Found in all regions
1069	Canthigaster axiologus	Canthigaster axiologus	Whitley, 1931	Canthigaster axiologus	307139	307139	1207433	TRUE	FALSE	Animalia	Chordata	Teleostei	Tetraodontiformes	Tetraodontidae	Canthigaster	706504	2	Canthigaster axilogus	4	1	0	0	4	1	Both databases	Found in all regions
1070	Canthigaster compressa	Canthigaster compressa	(Marion de Procé, 1822)	Canthigaster compressa	275249	275249	1220763	TRUE	TRUE	Animalia	Chordata	Teleostei	Tetraodontiformes	Tetraodontidae	Canthigaster	141024	2	Tetraodon striolatus, Tetrodon compressus, Tetrodon insignitus	7	6	0	0	7	6	Both databases	Shared tropical-north
1071	Canthigaster coronata	Canthigaster coronata	(Vaillant & Sauvage, 1875)	Canthigaster coronata	219936	219936	264150	TRUE	FALSE	Animalia	Chordata	Teleostei	Tetraodontiformes	Tetraodontidae	Canthigaster	55970	10	Canthigaster cinctus, Canthigaster coronatus, Tetraodon coronatus	6	2	0	0	6	2	Both databases	Shared tropical-north
1072	Canthigaster inframacula	Canthigaster inframacula	Allen & Randall, 1977	Canthigaster inframacula	275254	275254	NA	TRUE	FALSE	Animalia	Chordata	Teleostei	Tetraodontiformes	Tetraodontidae	Canthigaster	NA	2	Error retrieving synonyms	0	0	0	0	0	0	No barcode	Shared tropical-north
1073	Canthigaster jactator	Canthigaster jactator	(Jenkins, 1901)	Canthigaster jactator	275256	275256	223139	TRUE	FALSE	Animalia	Chordata	Teleostei	Tetraodontiformes	Tetraodontidae	Canthigaster	140806	2473	Tropidichthys jactator	2	2	0	0	2	2	Both databases	Shared tropical-north
1074	Canthigaster janthinoptera	Canthigaster janthinoptera	(Bleeker, 1855)	Canthigaster janthinoptera	219940	219940	303755	TRUE	FALSE	Animalia	Chordata	Teleostei	Tetraodontiformes	Tetraodontidae	Canthigaster	10974	5	Canthigaster janhinopterus, Canthigaster janthinopera, Canthigaster janthinopterus, Tropidichthys janthinopterus	42	23	0	0	42	23	Both databases	Found in all regions
1075	Canthigaster rivulata	Canthigaster rivulata	(Temminck & Schlegel, 1850)	Canthigaster rivulata	219937	219937	264151	TRUE	FALSE	Animalia	Chordata	Teleostei	Tetraodontiformes	Tetraodontidae	Canthigaster	52683	30	Canthigaster caudofasciata, Canthigaster caudofasciatus, Canthigaster notospilus, Cathigaster caudofasciata, Eumycterias bitaeniatus, Tetraodon rivulatus, Tetrodon caudofasciatus, Tropidichthys caudofasciatus	8	8	0	0	8	8	Both databases	Found in all regions
1076	Canthigaster valentini	Canthigaster valentini	(Bleeker, 1853)	Canthigaster valentini	219947	219947	223152	TRUE	FALSE	Animalia	Chordata	Teleostei	Tetraodontiformes	Tetraodontidae	Canthigaster	10975	2	Canthigaster valentinii, Cathigaster valentini, Tetraodon gronovii, Tetraodon valentini, Tetrodon taeniatus	18	11	0	0	18	11	Both databases	Found in all regions
1077	Canthocalanus pauper	Canthocalanus pauper	(Giesbrecht, 1888)	Canthocalanus pauper	220834	220834	545084	TRUE	FALSE	Animalia	Arthropoda	Copepoda	Calanoida	Calanidae	Canthocalanus	211408	241	Calanus pauper	6	9	0	0	6	9	Both databases	Found in all regions
1078	Capitella capitata	Capitella capitata	(Fabricius, 1780)	Capitella capitata	129876	129876	51294	TRUE	TRUE	Animalia	Annelida	Polychaeta	NA	Capitellidae	Capitella	299355	3	Ancistria acuta, Capitella capitata belgica, Capitella capitata danica, Capitella capitata hebridarum, Capitella capitata neapolitana, Capitella capitata suchumica, Capitella fabricii, Capitella intermedia, Capitella prototypa, Capitella similis, Lombricus canalium, Lumbriconais marina, Lumbricus capitatus, Lumbricus ciliatus, Lumbricus littoralis, Matla bengalensis, Saenuris barbata, Valla cilia…	24	39	0	0	24	39	Both databases	Found in all regions
1079	Capitulum mitella	Capitulum mitella	(Linnaeus, 1758)	Capitulum mitella	535088	535088	41070	TRUE	NA	Animalia	Arthropoda	Thecostraca	Pollicipedomorpha	Pollicipedidae	Capitulum	189384	3	Mitella mitella, Pollicipes mitella, Pollicipes sinensis	208	206	0	0	208	206	Both databases	Shared tropical-north
1080	Caprella hakuhoae	Caprella hakuhoae	Takeuchi, Kihara & Matsumoto, 2019	Caprella hakuhoae	1350192	1350192	NA	TRUE	FALSE	Animalia	Arthropoda	Malacostraca	Amphipoda	Caprellidae	Caprella	NA	3	Error retrieving synonyms	0	0	0	0	0	0	No barcode	Distinct to north temperate
1081	Caprella okadai	Caprella okadai	Arimoto, 1930	Caprella okadai	430886	430886	NA	TRUE	FALSE	Animalia	Arthropoda	Malacostraca	Amphipoda	Caprellidae	Caprella	NA	1	Error retrieving synonyms	0	0	0	0	0	0	No barcode	Distinct to north temperate
1082	Caprella penantis	Caprella penantis	Leach, 1814	Caprella penantis	101846	101846	1282972	TRUE	FALSE	Animalia	Arthropoda	Malacostraca	Amphipoda	Caprellidae	Caprella	515048	1	Caprella acutifrons, Caprella acutifrons f. porcellio, Caprella geometrica	209	186	0	0	209	186	Both databases	Found in all regions
1083	Caprella scauroides	Caprella scauroides	Mayer, 1903	Caprella scauroides	834432	834432	1447021	TRUE	FALSE	Animalia	Arthropoda	Malacostraca	Amphipoda	Caprellidae	Caprella	655822	1	Caprella scaura f. scauroides, Caprella scaura scauroides	22	22	0	0	22	22	Both databases	Shared north-south
1084	Caprella tamboensis	Caprella tamboensis	Takeuchi, Nagano & Keable, 2022	Caprella tamboensis	1631730	1631730	NA	TRUE	FALSE	Animalia	Arthropoda	Malacostraca	Amphipoda	Caprellidae	Caprella	NA	1	Error retrieving synonyms	0	0	0	0	0	0	No barcode	Distinct to north temperate
1085	Caprodon krasyukovae	Caprodon krasyukovae	Kharin, 1983	Caprodon krasyukovae	280029	280029	NA	TRUE	FALSE	Animalia	Chordata	Teleostei	Perciformes	Serranidae	Caprodon	124764	1	Error retrieving synonyms	0	2	0	0	0	2	Only BOLD	Found in all regions
1086	Caprodon longimanus	Caprodon longimanus	(Günther, 1859)	Caprodon longimanus	280030	280030	334911	TRUE	FALSE	Animalia	Chordata	Teleostei	Perciformes	Serranidae	Caprodon	11187	3	Anthias longimanus, Neoanthias guntheri, Scorpis fairchildi	8	16	0	0	8	16	Both databases	Found in all regions
1087	Caprodon schlegelii	Caprodon schlegelii	(Günther, 1859)	Caprodon schlegelii	280031	280031	1522393	TRUE	FALSE	Animalia	Chordata	Teleostei	Perciformes	Serranidae	Caprodon	124759	1	Anthias schlegelii, Caprodon schlegeli	1	3	0	0	1	3	Both databases	Found in all regions
1088	Caprodon unicolor	Caprodon unicolor	Katayama, 1975	Caprodon unicolor	314000	314000	398652	TRUE	FALSE	Animalia	Chordata	Teleostei	Perciformes	Serranidae	Caprodon	81785	3	Error retrieving synonyms	1	1	0	0	1	1	Both databases	Distinct to north temperate
1089	Caracanthus maculatus	Caracanthus maculatus	(Gray, 1831)	Caracanthus maculatus	220364	220364	274728	TRUE	FALSE	Animalia	Chordata	Teleostei	Perciformes	Scorpaenidae	Caracanthus	89158	1	Micropus maculatus	13	9	0	0	13	9	Both databases	Found in all regions
1090	Caracanthus typicus	Caracanthus typicus	Krøyer, 1845	Caracanthus typicus	277038	277038	NA	TRUE	FALSE	Animalia	Chordata	Teleostei	Perciformes	Scorpaenidae	Caracanthus	NA	35	Error retrieving synonyms	0	0	0	0	0	0	No barcode	Shared tropical-north
1091	Carangoides dinema	Carangoides dinema	Bleeker, 1851	Carangoides dinema	218401	218401	1218181	TRUE	TRUE	Animalia	Chordata	Teleostei	Carangiformes	Carangidae	Carangoides	163290	2	Carangichthys dinema, Carangichthys typus, Carangoides denima, Caranx deani, Caranx dinema, Caranx typus, Olistus dinema	18	0	0	9	18	9	Both databases	Found in all regions
1092	Carangoides equula	Carangoides equula	(Temminck & Schlegel, 1844)	Carangoides equula	218390	218390	274469	TRUE	FALSE	Animalia	Chordata	Teleostei	Carangiformes	Carangidae	Carangoides	28014	3	Carangoides acutus, Carangoides dasson, Caranx dasson, Caranx equula, Kaiwarinus equula	43	0	0	22	43	22	Both databases	Found in all regions
1093	Carangoides hedlandensis	Carangoides hedlandensis	(Whitley, 1934)	Carangoides hedlandensis	218386	218386	454008	TRUE	FALSE	Animalia	Chordata	Teleostei	Carangiformes	Carangidae	Carangoides	68590	2	Carangoides hedlandensiis, Caranx hedlandensis, Olistus hedlandensis	0	0	0	0	0	0	No barcode	Found in all regions
1094	Caranx ignobilis	Caranx ignobilis	(Forsskål, 1775)	Caranx ignobilis	218414	218414	376895	TRUE	TRUE	Animalia	Chordata	Teleostei	Carangiformes	Carangidae	Caranx	11573	2	Carangus hippoides, Caranx ekala, Caranx ignoblis, Caranx lessonii, Caranx sansun, Scomber ignobilis, Scomber sansum, Scomber sansun	88	44	0	0	88	44	Both databases	Found in all regions
1095	Caranx lugubris	Caranx lugubris	Poey, 1860	Caranx lugubris	126805	126805	1156094	TRUE	FALSE	Animalia	Chordata	Teleostei	Carangiformes	Carangidae	Caranx	89421	8	Caranx ascensionis, Caranx frontalis, Caranx ishikawai, Caranx tenebrosus	8	7	0	0	8	7	Both databases	Found in all regions
1096	Caranx melampygus	Caranx melampygus	Cuvier, 1833	Caranx melampygus	218419	218419	181461	TRUE	TRUE	Animalia	Chordata	Teleostei	Carangiformes	Carangidae	Caranx	11569	6	Carangichthys melampygus, Carangus melampygus, Caranx bixanthopterus, Caranx medusicola, Caranx melampyges, Caranx stellatus, Caranx valenciennei, Carynx melampygus, Xurel malampygus	49	29	0	0	49	29	Both databases	Found in all regions
1097	Caranx sexfasciatus	Caranx sexfasciatus	Quoy & Gaimard, 1825	Caranx sexfasciatus	218404	218404	173346	TRUE	TRUE	Animalia	Chordata	Teleostei	Carangiformes	Carangidae	Caranx	11570	2	Carangoides sexfasciatus, Carangus elacate, Carangus marginatus, Carangus rhabdotus, Caranx belengerii, Caranx butuanensis, Caranx elacate, Caranx flavocoeruleus, Caranx forsteri, Caranx fosteri, Caranx marginatus, Caranx oshimai, Caranx paraspistes, Caranx peronii, Caranx sexfaciatus, Caranx sexfaciatus elacate, Caranx sexfaciatus marginatus, Caranx tapeinosoma, Caranx thompsoni, Caranx xanthopy…	141	64	0	0	141	64	Both databases	Found in all regions
1098	Carcharhinus albimarginatus	Carcharhinus albimarginatus	(Rüppell, 1837)	Carcharhinus albimarginatus	217352	217352	495832	TRUE	FALSE	Animalia	Chordata	Elasmobranchii	Carcharhiniformes	Carcharhinidae	Carcharhinus	72351	1	Carcharhinus platyrhynchus, Carcharias albimarginatus, Carcharinus albimarginatus, Eulamia albimarginata, Eulamia platyrhynchus	33	14	0	0	33	14	Both databases	Found in all regions
1099	Carcharhinus amblyrhynchos	Carcharhinus amblyrhynchos	(Bleeker, 1856)	Carcharhinus amblyrhynchos	217337	217337	263684	TRUE	FALSE	Animalia	Chordata	Elasmobranchii	Carcharhiniformes	Carcharhinidae	Carcharhinus	55541	272	Carcharhinus amblyrhinchos, Carcharhinus amblyrhynchus, Carcharhinus wheeleri, Carcharias amblyrhynchos, Carcharias nesiotes, Carcharinus amblyrhynchos, Carcharinus amblyrhynchus, Carcharinus amblyrhyncus, Galeolamna coongoola, Galeolamna fowleri, Galeolamna tufiensis	61	42	0	0	61	42	Both databases	Found in all regions
1100	Carcharhinus galapagensis	Carcharhinus galapagensis	(Snodgrass & Heller, 1905)	Carcharhinus galapagensis	105790	105790	671159	TRUE	FALSE	Animalia	Chordata	Elasmobranchii	Carcharhiniformes	Carcharhinidae	Carcharhinus	96564	1	Carcharias galapagensis, Carcharinus galapagensis, Eulamia galapagensis	24	13	0	0	24	13	Both databases	Found in all regions
1101	Carcharhinus limbatus	Carcharhinus limbatus	(Müller & Henle, 1839)	Carcharhinus limbatus	105793	105793	61865	TRUE	TRUE	Animalia	Chordata	Elasmobranchii	Carcharhiniformes	Carcharhinidae	Carcharhinus	12772	3	Carcharhinus aethalorus, Carcharhinus natator, Carcharhinus pleurotaenia, Carcharias abbreviatus, Carcharias aethalorus, Carcharias ehrenbergi, Carcharias limbatus, Carcharias maculipinna, Carcharias microps, Carcharias muelleri, Carcharias phorcys, Carcharias pleurotaenia, Carcharinus limbatus, Eulamia aethalorus, Eulamia pleurotaenia, Gymnorhinus abbreviatus	115	97	0	0	115	97	Both databases	Found in all regions
1102	Carcharhinus obscurus	Carcharhinus obscurus	(Lesueur, 1818)	Carcharhinus obscurus	105796	105796	7807	TRUE	TRUE	Animalia	Chordata	Elasmobranchii	Carcharhiniformes	Carcharhinidae	Carcharhinus	12769	1	Carcharhinus iranzae, Carcharhinus obscurella, Carcharias macrurus, Carcharinus iranzae, Carcharinus obscurus, Eulamia obscura, Galeolamna eblis, Galeolamna greyi, Galeolamna macrurus, Prionodon obvelatus, Squalus obscurus	119	45	0	0	119	45	Both databases	Found in all regions
1103	Carcharodon carcharias	Carcharodon carcharias	(Linnaeus, 1758)	Carcharodon carcharias	105838	105838	13397	TRUE	TRUE	Animalia	Chordata	Elasmobranchii	Lamniformes	Lamnidae	Carcharodon	16843	5	Carcharias atwoodi, Carcharias lamia, Carcharias maso, Carcharias rondeletti, Carcharias verus, Carcharias vorax, Carcharias vulgaris, Carcharodon albimors, Carcharodon capensis, Carcharodon rondeletii, Carcharodon smithi, Carcharodon smithii, Carharodon carcharias, Squalus caninus, Squalus carcharias, Squalus lamia, Squalus lamia, Squalus vulgaris	21	91	0	0	21	91	Both databases	Found in all regions
1104	Carcinactis ichikawai	Carcinactis ichikawai	Uchida, 1960	Carcinactis ichikawai	289572	289572	NA	TRUE	NA	Animalia	Cnidaria	Anthozoa	Actiniaria	Sagartiidae	Carcinactis	NA	2	Error retrieving synonyms	0	0	0	0	0	0	No barcode	Distinct to north temperate
1105	Cardiomya gouldiana	Cardiomya gouldiana	(Hinds, 1843)	Cardiomya gouldiana	408467	408467	NA	TRUE	NA	Animalia	Mollusca	Bivalvia	NA	Cuspidariidae	Cardiomya	NA	1	Cardiomya lindbergi, Cuspidaria (Cardiomya) gouldiana, Cuspidaria (Cardiomya) gouldiana septentrionalis, Cuspidaria gouldiana, Neaera gouldiana, Neaera gouldiana septentrionalis	0	0	0	0	0	0	No barcode	Distinct to north temperate
1106	Cardita aviculina	Cardita aviculina	Lamarck, 1819	Cardita aviculina	504849	504849	NA	TRUE	NA	Animalia	Mollusca	Bivalvia	Carditida	Carditidae	Cardita	NA	2	Cardita citrina, Cardita excavata, Mytilicardia tasmanica	0	0	0	0	0	0	No barcode	Found in all regions
1107	Cardita excisa	Cardita excisa	R. A. Philippi, 1847	Cardita excisa	504851	504851	NA	TRUE	NA	Animalia	Mollusca	Bivalvia	Carditida	Carditidae	Cardita	NA	1	Arcinella thaanumi	0	0	0	0	0	0	No barcode	Shared tropical-north
1108	Cardita leana	Cardita leana	Dunker, 1860	Cardita leana	504847	504847	457647	TRUE	NA	Animalia	Mollusca	Bivalvia	Carditida	Carditidae	Cardita	NA	2	Cardita cumingiana	2	0	0	0	2	0	Only NCBI	Distinct to north temperate
1109	Carditellopsis toneana	Carditellopsis toneana	(Yokoyama, 1922)	Carditellopsis toneana	504980	504980	NA	TRUE	NA	Animalia	Mollusca	Bivalvia	Carditida	Condylocardiidae	Carditellopsis	NA	1	Venericardia toneana	0	0	0	0	0	0	No barcode	Distinct to north temperate
1110	Careproctus acanthodes	Careproctus acanthodes	Gilbert & Burke, 1912	Careproctus acanthodes	274404	274404	2162886	TRUE	FALSE	Animalia	Chordata	Teleostei	Perciformes	Liparidae	Careproctus	NA	6	Error retrieving synonyms	1	0	0	0	1	0	Only NCBI	Distinct to north temperate
1111	Careproctus bathycoetus	Careproctus bathycoetus	Gilbert & Burke, 1912	Careproctus bathycoetus	274412	274412	NA	TRUE	FALSE	Animalia	Chordata	Teleostei	Perciformes	Liparidae	Careproctus	NA	2	Error retrieving synonyms	0	0	0	0	0	0	No barcode	Distinct to north temperate
1112	Careproctus colletti	Careproctus colletti	Gilbert, 1896	Careproctus colletti	254547	254547	796014	TRUE	FALSE	Animalia	Chordata	Teleostei	Perciformes	Liparidae	Careproctus	794624	8	Careproctus cryptacanthoides, Careproctus entargyreus, Careproctus entomelas	74	32	0	0	74	32	Both databases	Distinct to north temperate
1113	Careproctus curilanus	Careproctus curilanus	Gilbert & Burke, 1912	Careproctus curilanus	274418	274418	NA	TRUE	FALSE	Animalia	Chordata	Teleostei	Perciformes	Liparidae	Careproctus	NA	5	Error retrieving synonyms	0	0	0	0	0	0	No barcode	Distinct to north temperate
1114	Careproctus cyclocephalus	Careproctus cyclocephalus	Kido, 1983	Careproctus cyclocephalus	274419	274419	1642165	TRUE	FALSE	Animalia	Chordata	Teleostei	Perciformes	Liparidae	Careproctus	NA	5	Error retrieving synonyms	1	0	0	0	1	0	Only NCBI	Distinct to north temperate
1115	Careproctus cypselurus	Careproctus cypselurus	(Jordan & Gilbert, 1898)	Careproctus cypselurus	274421	274421	433400	TRUE	FALSE	Animalia	Chordata	Teleostei	Perciformes	Liparidae	Careproctus	33967	29	Prognurus cypselurus	53	25	0	0	53	25	Both databases	Distinct to north temperate
1116	Careproctus homopterus	Careproctus homopterus	Gilbert & Burke, 1912	Careproctus homopterus	274432	274432	NA	TRUE	FALSE	Animalia	Chordata	Teleostei	Perciformes	Liparidae	Careproctus	NA	2	Error retrieving synonyms	0	0	0	0	0	0	No barcode	Distinct to north temperate
1117	Careproctus macrodiscus	Careproctus macrodiscus	Schmidt, 1950	Careproctus macrodiscus	274440	274440	1642162	TRUE	FALSE	Animalia	Chordata	Teleostei	Perciformes	Liparidae	Careproctus	NA	4	Error retrieving synonyms	2	0	0	0	2	0	Only NCBI	Distinct to north temperate
1118	Careproctus marginatus	Careproctus marginatus	Kido, 1988	Careproctus marginatus	274443	274443	1642158	TRUE	FALSE	Animalia	Chordata	Teleostei	Perciformes	Liparidae	Careproctus	NA	18	Error retrieving synonyms	5	0	0	0	5	0	Only NCBI	Distinct to north temperate
1119	Careproctus melanurus	Careproctus melanurus	Gilbert, 1892	Careproctus melanurus	254549	254549	274785	TRUE	FALSE	Animalia	Chordata	Teleostei	Perciformes	Liparidae	Careproctus	33941	2	Error retrieving synonyms	13	6	0	0	13	6	Both databases	Distinct to north temperate
1120	Careproctus nigricans	Careproctus nigricans	Schmidt, 1950	Careproctus nigricans	274449	274449	NA	TRUE	FALSE	Animalia	Chordata	Teleostei	Perciformes	Liparidae	Careproctus	NA	4	Error retrieving synonyms	0	0	0	0	0	0	No barcode	Distinct to north temperate
1121	Careproctus pycnosoma	Careproctus pycnosoma	Gilbert & Burke, 1912	Careproctus pycnosoma	274462	274462	NA	TRUE	FALSE	Animalia	Chordata	Teleostei	Perciformes	Liparidae	Careproctus	NA	2	Allocareproctus pycnosoma	0	0	0	0	0	0	No barcode	Distinct to north temperate
1122	Careproctus rastrinus	Careproctus rastrinus	Gilbert & Burke, 1912	Careproctus rastrinus	274464	274464	446788	TRUE	FALSE	Animalia	Chordata	Teleostei	Perciformes	Liparidae	Careproctus	59182	95	Careproctus pellucides, Careproctus pellucidus	16	8	1	0	17	8	Both databases	Shared tropical-north
1123	Careproctus rhodomelas	Careproctus rhodomelas	Gilbert & Burke, 1912	Careproctus rhodomelas	274465	274465	1643442	TRUE	FALSE	Animalia	Chordata	Teleostei	Perciformes	Liparidae	Careproctus	NA	4	Error retrieving synonyms	0	0	0	0	0	0	No barcode	Distinct to north temperate
1124	Careproctus roseofuscus	Careproctus roseofuscus	Gilbert & Burke, 1912	Careproctus roseofuscus	274467	274467	1642159	TRUE	FALSE	Animalia	Chordata	Teleostei	Perciformes	Liparidae	Careproctus	NA	10	Error retrieving synonyms	5	0	0	0	5	0	Only NCBI	Distinct to north temperate
1125	Careproctus rotundifrons	Careproctus rotundifrons	Sakurai & Shinohara, 2008	Careproctus rotundifrons	398465	398465	NA	TRUE	FALSE	Animalia	Chordata	Teleostei	Perciformes	Liparidae	Careproctus	NA	2	Error retrieving synonyms	0	0	0	0	0	0	No barcode	Distinct to north temperate
1126	Careproctus segaliensis	Careproctus segaliensis	Gilbert & Burke, 1912	Careproctus segaliensis	274471	274471	NA	TRUE	FALSE	Animalia	Chordata	Teleostei	Perciformes	Liparidae	Careproctus	NA	2	Error retrieving synonyms	0	0	0	0	0	0	No barcode	Distinct to north temperate
1127	Careproctus trachysoma	Careproctus trachysoma	Gilbert & Burke, 1912	Careproctus trachysoma	274480	274480	1480179	TRUE	FALSE	Animalia	Chordata	Teleostei	Perciformes	Liparidae	Careproctus	NA	11	Error retrieving synonyms	2	0	0	0	2	0	Only NCBI	Distinct to north temperate
1128	Caretta caretta	Caretta caretta	(Linnaeus, 1758)	Caretta caretta	137205	137205	8467	TRUE	NA	Animalia	Chordata	NA	Testudines	Cheloniidae	Caretta	158933	27670	Halichelys atra, Testudo caretta, Thalassochelys caretta, Thalassochelys corticata	39	25	0	0	39	25	Both databases	Found in all regions
1129	Carinapex lindseygrovesi	Carinapex lindseygrovesi	Wiedrick, 2015	Carinapex lindseygrovesi	834133	834133	NA	TRUE	NA	Animalia	Mollusca	Gastropoda	Neogastropoda	Horaiclavidae	Carinapex	NA	4	Error retrieving synonyms	0	0	0	0	0	0	No barcode	Distinct to north temperate
1130	Carinapex minutissima	Carinapex minutissima	(Garrett, 1873)	Carinapex minutissima	217093	217093	906825	TRUE	NA	Animalia	Mollusca	Gastropoda	Neogastropoda	Horaiclavidae	Carinapex	NA	3	Drillia minutissima	1	0	0	0	1	0	Only NCBI	Shared tropical-north
1131	Carinaria japonica	Carinaria japonica	Okutani, 1955	Carinaria japonica	574937	574937	NA	TRUE	NA	Animalia	Mollusca	Gastropoda	Littorinimorpha	Carinariidae	Carinaria	NA	4	Error retrieving synonyms	0	0	0	0	0	0	No barcode	Shared north-south
1132	Caristius macropus	Caristius macropus	(Bellotti, 1903)	Caristius macropus	126824	126824	740692	TRUE	FALSE	Animalia	Chordata	Teleostei	Scombriformes	Caristiidae	Caristius	125643	21	Elephenor macropus, Platyberyx macropus, Pteraclis macropus	1	0	0	0	1	0	Only NCBI	Shared north-south
1133	Carpilius convexus	Carpilius convexus	(Forskål, 1775)	Carpilius convexus	209150	209150	205346	TRUE	FALSE	Animalia	Arthropoda	Malacostraca	Decapoda	Carpiliidae	Carpilius	276213	1	Cancer adspersus, Cancer convexus, Cancer petraeus, Cancer samuelis, Carpilius lividus	8	11	0	0	8	11	Both databases	Found in all regions
1134	Carpilius maculatus	Carpilius maculatus	(Linnaeus, 1758)	Carpilius maculatus	209151	209151	205348	TRUE	FALSE	Animalia	Arthropoda	Malacostraca	Decapoda	Carpiliidae	Carpilius	667199	3	Cancer maculatus, Cancer nepotei	3	4	0	0	3	4	Both databases	Found in all regions
1135	Carpoapseudes oculicornutus	Carpoapseudes oculicornutus	Lang, 1968	Carpoapseudes oculicornutus	247127	247127	NA	TRUE	NA	Animalia	Arthropoda	Malacostraca	Tanaidacea	Apseudidae	Carpoapseudes	NA	1	Error retrieving synonyms	0	0	0	0	0	0	No barcode	Shared north-south
1136	Carupa tenuipes	Carupa tenuipes	Dana, 1852	Carupa tenuipes	208760	208760	557256	TRUE	FALSE	Animalia	Arthropoda	Malacostraca	Decapoda	Portunidae	Carupa	84205	8	Carupa laeviuscula	13	23	0	0	13	23	Both databases	Found in all regions
1137	Carybdea brevipedalia	Carybdea brevipedalia	Kishinouye, 1891	Carybdea brevipedalia	527654	527654	1699629	TRUE	NA	Animalia	Cnidaria	Cubozoa	Carybdeida	Carybdeidae	Carybdea	NA	1	Carybdea mora	113	0	0	0	113	0	Only NCBI	Distinct to north temperate
1138	Caryophyllia (Caryophyllia) atlantica	Caryophyllia (Caryophyllia) atlantica	(Duncan, 1873)	Caryophyllia (Caryophyllia) atlantica	135136	135136	NA	TRUE	NA	Animalia	Cnidaria	Anthozoa	Scleractinia	Caryophylliidae	Caryophyllia	NA	1	Bathycyathus atlanticus, Caryophyllia (Bathyactis) atlantica, Caryophyllia (Caryophyllia) alcocki, Caryophyllia (Caryophyllia) laevicostata, Caryophyllia (Caryophyllia) pacifica, Caryophyllia (Caryophyllia) panda, Caryophyllia alcocki, Caryophyllia atlantica, Caryophyllia laevicostata, Caryophyllia pacifica, Caryophyllia panda	0	0	1	1	1	1	Both databases	Found in all regions
1139	Caryophyllia (Caryophyllia) concreta	Caryophyllia (Caryophyllia) concreta	Kitahara, Cairns & Miller, 2010	Caryophyllia (Caryophyllia) concreta	503251	503251	NA	TRUE	NA	Animalia	Cnidaria	Anthozoa	Scleractinia	Caryophylliidae	Caryophyllia	NA	1	Caryophyllia concreta	0	0	0	0	0	0	No barcode	Found in all regions
1140	Caryophyllia (Caryophyllia) diomedeae	Caryophyllia (Caryophyllia) diomedeae	Marenzeller, 1904	Caryophyllia (Caryophyllia) diomedeae	135139	135139	NA	TRUE	NA	Animalia	Cnidaria	Anthozoa	Scleractinia	Caryophylliidae	Caryophyllia	NA	9	Caryophyllia diomedeae	0	0	1	1	1	1	Both databases	Found in all regions
1141	Caryophyllia (Caryophyllia) hawaiiensis	Caryophyllia (Caryophyllia) hawaiiensis	Vaughan, 1907	Caryophyllia (Caryophyllia) hawaiiensis	286745	286745	NA	TRUE	NA	Animalia	Cnidaria	Anthozoa	Scleractinia	Caryophylliidae	Caryophyllia	NA	2	Caryophyllia hawaiiensis	0	0	0	0	0	0	No barcode	Found in all regions
1142	Caryophyllia (Caryophyllia) japonica	Caryophyllia (Caryophyllia) japonica	Marenzeller, 1888	Caryophyllia (Caryophyllia) japonica	286748	286748	NA	TRUE	NA	Animalia	Cnidaria	Anthozoa	Scleractinia	Caryophylliidae	Caryophyllia	NA	8	Caryophyllia japonica	0	0	0	0	0	0	No barcode	Shared north-south
1143	Caryophyllia (Caryophyllia) lamellifera	Caryophyllia (Caryophyllia) lamellifera	Moseley, 1880	Caryophyllia (Caryophyllia) lamellifera	286751	286751	NA	TRUE	NA	Animalia	Cnidaria	Anthozoa	Scleractinia	Caryophylliidae	Caryophyllia	NA	1	Caryophyllia lamellifera	0	0	1	1	1	1	Both databases	Found in all regions
1144	Caryophyllia (Caryophyllia) octopali	Caryophyllia (Caryophyllia) octopali	Vaughan, 1907	Caryophyllia (Caryophyllia) octopali	286754	286754	NA	TRUE	NA	Animalia	Cnidaria	Anthozoa	Scleractinia	Caryophylliidae	Caryophyllia	NA	3	Caryophyllia (Caryophyllia) octopali var. incerta, Caryophyllia octopali, Caryophyllia octopali var. incerta	0	0	0	0	0	0	No barcode	Shared tropical-north
1145	Caryophyllia (Caryophyllia) rugosa	Caryophyllia (Caryophyllia) rugosa	Moseley, 1880	Caryophyllia (Caryophyllia) rugosa	286763	286763	NA	TRUE	NA	Animalia	Cnidaria	Anthozoa	Scleractinia	Caryophylliidae	Caryophyllia	NA	25	Caryophyllia (Caryophyllia) paraoctopali, Caryophyllia paraoctopali, Caryophyllia rugosa	0	0	1	1	1	1	Both databases	Found in all regions
1146	Caryophyllia (Caryophyllia) scobinosa	Caryophyllia (Caryophyllia) scobinosa	Alcock, 1902	Caryophyllia (Caryophyllia) scobinosa	286765	286765	NA	TRUE	NA	Animalia	Cnidaria	Anthozoa	Scleractinia	Caryophylliidae	Caryophyllia	NA	1	Caryophyllia (Caryophyllia) cultrifera, Caryophyllia cultrifera, Caryophyllia scobinosa	0	0	0	0	0	0	No barcode	Found in all regions
1147	Casmaria cernica	Casmaria cernica	(G. B. Sowerby III, 1888)	Casmaria cernica	731714	731714	NA	TRUE	NA	Animalia	Mollusca	Gastropoda	Littorinimorpha	Cassidae	Casmaria	NA	2	Casmaria ponderosa nipponensis, Cassidea cernica, Cassis cernica	0	0	0	0	0	0	No barcode	Distinct to north temperate
1148	Casmaria kalosmodix	Casmaria kalosmodix	(Melvill, 1883)	Casmaria kalosmodix	731712	731712	NA	TRUE	FALSE	Animalia	Mollusca	Gastropoda	Littorinimorpha	Cassidae	Casmaria	NA	2	Casmaria erinaceus kalosmodix, Cassis kalosmodix	0	0	0	0	0	0	No barcode	Shared tropical-north
1149	Cassiopea mertensi	Cassiopea mertensi	(Brandt, 1838)	Cassiopea mertensi	287168	287168	NA	TRUE	FALSE	Animalia	Cnidaria	Scyphozoa	Rhizostomeae	Cassiopeidae	Cassiopea	NA	1	Rhizostoma mertensi	0	0	0	0	0	0	No barcode	Distinct to north temperate
1150	Cataetyx hawaiiensis	Cataetyx hawaiiensis	Gosline, 1954	Cataetyx hawaiiensis	272762	272762	NA	TRUE	FALSE	Animalia	Chordata	Teleostei	Ophidiiformes	Bythitidae	Cataetyx	NA	2	Error retrieving synonyms	0	0	0	0	0	0	No barcode	Shared tropical-north
1151	Catillopecten natalyae	Catillopecten natalyae	Kamenev, 2017	Catillopecten natalyae	1046084	1046084	NA	TRUE	NA	Animalia	Mollusca	Bivalvia	Pectinida	Propeamussiidae	Catillopecten	NA	1	Error retrieving synonyms	0	0	0	0	0	0	No barcode	Distinct to north temperate
1152	Catillopecten squamiformis	Catillopecten squamiformis	(F. R. Bernard, 1978)	Catillopecten squamiformis	391781	391781	NA	TRUE	FALSE	Animalia	Mollusca	Bivalvia	Pectinida	Propeamussiidae	Catillopecten	NA	4	Cyclopecten squamiformis	0	0	0	0	0	0	No barcode	Distinct to north temperate
1153	Catoptrus inaequalis	Catoptrus inaequalis	(Rathbun, 1906)	Catoptrus inaequalis	209435	209435	NA	TRUE	FALSE	Animalia	Arthropoda	Malacostraca	Decapoda	Portunidae	Catoptrus	95853	9	Goniocaphyra inaequalis	0	3	0	0	0	3	Only BOLD	Shared tropical-north
1154	Catoptrus nitidus	Catoptrus nitidus	A. Milne-Edwards, 1870	Catoptrus nitidus	209437	209437	557250	TRUE	FALSE	Animalia	Arthropoda	Malacostraca	Decapoda	Portunidae	Catoptrus	277593	3	Goniocaphyra truncatifrons, Libystes truncatifrons	0	0	0	0	0	0	No barcode	Shared tropical-north
1155	Caulophacus (Caulodiscus) iocasicus	Caulophacus (Caulodiscus) iocasicus	Gong & Li, 2023	Caulophacus (Caulodiscus) iocasicus	1636209	1636209	NA	TRUE	FALSE	Animalia	Porifera	Hexactinellida	Lyssacinosida	Rossellidae	Caulophacus	NA	9	Error retrieving synonyms	0	0	0	0	0	0	No barcode	Shared tropical-north
1156	Caulophacus (Caulodiscus) lotifolium	Caulophacus (Caulodiscus) lotifolium	Ijima, 1903	Caulophacus (Caulodiscus) lotifolium	172045	172045	NA	TRUE	FALSE	Animalia	Porifera	Hexactinellida	Lyssacinosida	Rossellidae	Caulophacus	NA	5	Caulophacus latus lotifolium, Caulophacus lotifolium	0	0	0	0	0	0	No barcode	Found in all regions
1157	Caulophacus (Caulophacus) elegans	Caulophacus (Caulophacus) elegans	Schulze, 1886	Caulophacus (Caulophacus) elegans	172054	172054	NA	TRUE	FALSE	Animalia	Porifera	Hexactinellida	Lyssacinosida	Rossellidae	Caulophacus	NA	4	Caulophacus elegans	0	0	0	0	0	0	No barcode	Distinct to north temperate
1158	Caulophacus (Caulophacus) schulzei	Caulophacus (Caulophacus) schulzei	Wilson, 1904	Caulophacus (Caulophacus) schulzei	172062	172062	NA	TRUE	FALSE	Animalia	Porifera	Hexactinellida	Lyssacinosida	Rossellidae	Caulophacus	NA	12	Caulophacus schulzei	0	0	0	0	0	0	No barcode	Shared north-south
1159	Cautor similis	Cautor similis	(Pease, 1871)	Cautor similis	588649	588649	NA	TRUE	NA	Animalia	Mollusca	Gastropoda	[unassigned] Caenogastropoda	Triphoridae	Cautor	NA	1	Triphora similis, Triphoris similis	0	0	0	0	0	0	No barcode	Shared tropical-north
1160	Cavolinia globulosa	Cavolinia globulosa	Gray, 1850	Cavolinia globulosa	532560	532560	654943	TRUE	NA	Animalia	Mollusca	Gastropoda	Pteropoda	Cavoliniidae	Cavolinia	649965	1	Error retrieving synonyms	6	6	0	0	6	6	Both databases	Found in all regions
1161	Cavolinia inflexa	Cavolinia inflexa	(Lesueur, 1813)	Cavolinia inflexa	139029	139029	1323122	TRUE	FALSE	Animalia	Mollusca	Gastropoda	Pteropoda	Cavoliniidae	Cavolinia	273428	2	Archonta explorata, Cavolinia curvata, Cavolinia inflexa f. inflexa, Cavolinia inflexa inflexa, Cleodora curvata, Cleodora pleuropa, Hyalaea depressa, Hyalaea elongata, Hyalaea inflexa, Hyalaea inflexa var. lata, Hyalaea inflexa var. longa, Pleuropus pellucidus	20	28	0	0	20	28	Both databases	Found in all regions
1162	Cavolinia uncinata	Cavolinia uncinata	(d'Orbigny, 1835)	Cavolinia uncinata	139031	139031	356471	TRUE	NA	Animalia	Mollusca	Gastropoda	Pteropoda	Cavoliniidae	Cavolinia	655825	1	Cavolinia pulsata, Cavolinia uncinata f. pulsata, Cavolinia uncinata f. roperi, Cavolinia uncinata pulsatapusilla, Cavolinia uncinatiformis, Hyalaea uncinata, Hyalaea uncinatiformis, Hyalea uncinata	93	98	0	0	93	98	Both databases	Found in all regions
1163	Cecina manchurica	Cecina manchurica	A. Adams, 1861	Cecina manchurica	397034	397034	980374	TRUE	TRUE	Animalia	Mollusca	Gastropoda	Littorinimorpha	Pomatiopsidae	Cecina	NA	1	Truncatella manchurica	2	0	0	0	2	0	Only NCBI	Distinct to north temperate
1164	Cecrops latreillii	Cecrops latreillii	Leach, 1816	Cecrops latreillii	357742	357742	NA	TRUE	FALSE	Animalia	Arthropoda	Copepoda	Siphonostomatoida	Pandaridae	Cecrops	NA	1	Cecrops exiguus, Cecrops latreilli	0	0	0	0	0	0	No barcode	Shared north-south
1165	Cellana ardosiaea	Cellana ardosiaea	(Hombron & Jacquinot, 1841)	Cellana ardosiaea	738904	738904	1928918	TRUE	NA	Animalia	Mollusca	Gastropoda	NA	Nacellidae	Cellana	795276	1	Patella ardosiaea, Patella clathratula	5	5	0	0	5	5	Both databases	Distinct to north temperate
1166	Cellana enneagona	Cellana enneagona	(Reeve, 1854)	Cellana enneagona	853759	853759	351210	TRUE	NA	Animalia	Mollusca	Gastropoda	NA	Nacellidae	Cellana	NA	5	Cellana radiata enneagona, Patella enneagona	15	0	0	0	15	0	Only NCBI	Distinct to north temperate
1167	Cellana eucosmia	Cellana eucosmia	(Pilsbry, 1892)	Cellana eucosmia	207650	207650	351206	TRUE	NA	Animalia	Mollusca	Gastropoda	NA	Nacellidae	Cellana	103687	3	Helcioniscus eucosmia, Patella variegata	1	1	0	0	1	1	Both databases	Distinct to north temperate
1168	Cellana exarata	Cellana exarata	(Reeve, 1854)	Cellana exarata	325448	325448	457029	TRUE	FALSE	Animalia	Mollusca	Gastropoda	NA	Nacellidae	Cellana	103465	59	Patella exarata, Patella exarata	176	178	0	0	176	178	Both databases	Shared tropical-north
1169	Cellana grata	Cellana grata	(A. Gould, 1859)	Cellana grata	325450	325450	157699	TRUE	FALSE	Animalia	Mollusca	Gastropoda	NA	Nacellidae	Cellana	103684	8	Cellana grata f. stearnsii, Collisella (Collisella) grata, Helcioniscus stearnsii, Patella grata	20	31	0	0	20	31	Both databases	Distinct to north temperate
1170	Cellana mazatlandica	Cellana mazatlandica	(G. B. Sowerby I, 1839)	Cellana mazatlandica	531786	531786	518364	TRUE	NA	Animalia	Mollusca	Gastropoda	NA	Nacellidae	Cellana	212312	7	Helcioniscus nigrisquamatus, Patella (Helcioniscus) boninensis, Patella (Helcioniscus) nigrisquamata, Patella boninensis, Patella mazatlandica, Patella nigrisquamata	13	26	0	0	13	26	Both databases	Distinct to north temperate
1171	Cellana melanostoma	Cellana melanostoma	(Pilsbry, 1891)	Cellana melanostoma	742903	742903	NA	TRUE	FALSE	Animalia	Mollusca	Gastropoda	NA	Nacellidae	Cellana	276858	1	Helcioniscus melanostomus	0	0	0	0	0	0	No barcode	Shared tropical-north
1172	Cellana nigrolineata	Cellana nigrolineata	(Reeve, 1854)	Cellana nigrolineata	531787	531787	159999	TRUE	NA	Animalia	Mollusca	Gastropoda	NA	Nacellidae	Cellana	82333	2	Bertinia bertinia, Patella nigrolineata	65	127	0	0	65	127	Both databases	Distinct to north temperate
1173	Cellana sandwicensis	Cellana sandwicensis	(Pease, 1861)	Cellana sandwicensis	571924	571924	457027	TRUE	FALSE	Animalia	Mollusca	Gastropoda	NA	Nacellidae	Cellana	103464	26	Patella sandwicensis	114	115	0	0	114	115	Both databases	Shared tropical-north
1174	Cellana toreuma	Cellana toreuma	(Reeve, 1854)	Cellana toreuma	325466	325466	42758	TRUE	NA	Animalia	Mollusca	Gastropoda	NA	Nacellidae	Cellana	103676	11	Patella (Laevipatella) nigra var. ghananis, Patella toreuma	660	679	0	0	660	679	Both databases	Shared tropical-north
1175	Centriscus scutatus	Centriscus scutatus	Linnaeus, 1758	Centriscus scutatus	217970	217970	588785	TRUE	TRUE	Animalia	Chordata	Teleostei	Syngnathiformes	Centriscidae	Centriscus	212027	2	Centricus scutatus, Centriscus capito	12	8	0	0	12	8	Both databases	Found in all regions
1176	Centrobranchus andreae	Centrobranchus andreae	(Lütken, 1892)	Centrobranchus andreae	272653	272653	1519957	TRUE	FALSE	Animalia	Chordata	Teleostei	Myctophiformes	Myctophidae	Centrobranchus	716980	1	Centrobranchus andrea, Centrobranchus gracilicaudus, Myctophum andreae, Scopelus andreae	4	3	0	0	4	3	Both databases	Found in all regions
1177	Centrobranchus brevirostris	Centrobranchus brevirostris	Becker, 1964	Centrobranchus brevirostris	272654	272654	NA	TRUE	FALSE	Animalia	Chordata	Teleostei	Myctophiformes	Myctophidae	Centrobranchus	NA	3	Error retrieving synonyms	0	0	0	0	0	0	No barcode	Distinct to north temperate
1178	Centrobranchus choerocephalus	Centrobranchus choerocephalus	Fowler, 1904	Centrobranchus choerocephalus	272655	272655	1069383	TRUE	FALSE	Animalia	Chordata	Teleostei	Myctophiformes	Myctophidae	Centrobranchus	665808	2	Centrobranchus chaerocephalus	1	2	0	0	1	2	Both databases	Shared tropical-north
1179	Centrobranchus nigroocellatus	Centrobranchus nigroocellatus	(Günther, 1873)	Centrobranchus nigroocellatus	126584	126584	123342	TRUE	FALSE	Animalia	Chordata	Teleostei	Myctophiformes	Myctophidae	Centrobranchus	300259	2	Myctophum coccoi regularis, Myctophum nigro-ocellatum, Scopelus nigroocellatus	9	8	0	0	9	8	Both databases	Found in all regions
1180	Centropages abdominalis	Centropages abdominalis	Sato, 1913	Centropages abdominalis	196774	196774	207955	TRUE	FALSE	Animalia	Arthropoda	Copepoda	Calanoida	Centropagidae	Centropages	31019	283	Centropages mcmurrichi	8	41	0	0	8	41	Both databases	Shared tropical-north
1181	Centropages bradyi	Centropages bradyi	Wheeler, 1900	Centropages bradyi	104491	104491	248467	TRUE	FALSE	Animalia	Arthropoda	Copepoda	Calanoida	Centropagidae	Centropages	801320	459	Error retrieving synonyms	0	0	0	0	0	0	No barcode	Found in all regions
1182	Centropages calaninus	Centropages calaninus	(Dana, 1849)	Centropages calaninus	104492	104492	NA	TRUE	FALSE	Animalia	Arthropoda	Copepoda	Calanoida	Centropagidae	Centropages	NA	22	Cyclopsina calanina, Hemicalanus calaninus, Hemicalanus tenuicornis	0	0	0	0	0	0	No barcode	Found in all regions
1183	Centropages elegans	Centropages elegans	Giesbrecht, 1895	Centropages elegans	346255	346255	NA	TRUE	FALSE	Animalia	Arthropoda	Copepoda	Calanoida	Centropagidae	Centropages	NA	2	Error retrieving synonyms	0	0	0	0	0	0	No barcode	Shared north-south
1184	Centropages elongatus	Centropages elongatus	Giesbrecht, 1896	Centropages elongatus	220902	220902	NA	TRUE	FALSE	Animalia	Arthropoda	Copepoda	Calanoida	Centropagidae	Centropages	NA	10	Centropages pacificus	0	0	0	0	0	0	No barcode	Found in all regions
1185	Centropages gracilis	Centropages gracilis	(Dana, 1849)	Centropages gracilis	220903	220903	1240612	TRUE	FALSE	Animalia	Arthropoda	Copepoda	Calanoida	Centropagidae	Centropages	NA	22	Cyclopsina gracilis, Hemicalanus gracilis	0	0	0	0	0	0	No barcode	Found in all regions
1186	Centropages orsinii	Centropages orsinii	Giesbrecht, 1889	Centropages orsinii	220901	220901	1570285	TRUE	FALSE	Animalia	Arthropoda	Copepoda	Calanoida	Centropagidae	Centropages	683108	2	Centropages orsini	7	7	0	0	7	7	Both databases	Found in all regions
1187	Centropages tenuiremis	Centropages tenuiremis	Thompson I.C. & Scott A., 1903	Centropages tenuiremis	346261	346261	544689	TRUE	FALSE	Animalia	Arthropoda	Copepoda	Calanoida	Centropagidae	Centropages	211869	3	Centropages arabicus, Centropages yamadai	12	11	0	0	12	11	Both databases	Distinct to north temperate
1188	Centropages violaceus	Centropages violaceus	(Claus, 1863)	Centropages violaceus	104500	104500	862097	TRUE	FALSE	Animalia	Arthropoda	Copepoda	Calanoida	Centropagidae	Centropages	503228	15	Ichthyophorba violacea	4	4	0	0	4	4	Both databases	Found in all regions
1189	Centrophorus harrissoni	Centrophorus harrissoni	McCulloch, 1915	Centrophorus harrissoni	271617	271617	1114294	TRUE	FALSE	Animalia	Chordata	Elasmobranchii	Squaliformes	Centrophoridae	Centrophorus	97503	2	Centrophorus armatus barbatus	21	14	0	0	21	14	Both databases	Found in all regions
1190	Centrophorus tessellatus	Centrophorus tessellatus	Garman, 1906	Centrophorus tessellatus	271619	271619	1522377	TRUE	FALSE	Animalia	Chordata	Elasmobranchii	Squaliformes	Centrophoridae	Centrophorus	483874	1	Centrophorus tasselatus, Centrophorus tesselatus	0	0	0	0	0	0	No barcode	Found in all regions
1191	Centropyge interrupta	Centropyge interrupta	(Tanaka, 1918)	Centropyge interrupta	712745	712745	1474813	TRUE	FALSE	Animalia	Chordata	Teleostei	Acanthuriformes	Pomacanthidae	Centropyge	708348	5	Angelichthys interruptus, Centropyge interruptus	1	2	0	0	1	2	Both databases	Shared tropical-north
1192	Centropyge loriculus	Centropyge loriculus	(Günther, 1874)	Centropyge loriculus	402161	402161	NA	TRUE	TRUE	Animalia	Chordata	Teleostei	Acanthuriformes	Pomacanthidae	Centropyge	NA	4	Centropyge flammeus, Centropyge loricula, Holacanthus loriculus	21	1	0	8	21	9	Both databases	Shared tropical-north
1193	Centropyge potteri	Centropyge potteri	(Jordan & Metz, 1912)	Centropyge potteri	278848	278848	109733	TRUE	FALSE	Animalia	Chordata	Teleostei	Acanthuriformes	Pomacanthidae	Centropyge	47199	4013	Holacanthus potteri	6	4	0	0	6	4	Both databases	Shared tropical-north
1194	Centropyge shepardi	Centropyge shepardi	Randall & Yasuda, 1979	Centropyge shepardi	278850	278850	1474817	TRUE	FALSE	Animalia	Chordata	Teleostei	Acanthuriformes	Pomacanthidae	Centropyge	141027	9	Error retrieving synonyms	3	2	0	0	3	2	Both databases	Shared tropical-north
1195	Centroscyllium excelsum	Centroscyllium excelsum	Shirai & Nakaya, 1990	Centroscyllium excelsum	271620	271620	NA	TRUE	FALSE	Animalia	Chordata	Elasmobranchii	Squaliformes	Etmopteridae	Centroscyllium	NA	5	Error retrieving synonyms	0	0	0	0	0	0	No barcode	Distinct to north temperate
1196	Centroscyllium nigrum	Centroscyllium nigrum	Garman, 1899	Centroscyllium nigrum	271623	271623	862823	TRUE	FALSE	Animalia	Chordata	Elasmobranchii	Squaliformes	Etmopteridae	Centroscyllium	722995	1	Centroscyllium ruscosum	76	45	0	0	76	45	Both databases	Shared tropical-north
1197	Centroscyllium ritteri	Centroscyllium ritteri	Jordan & Fowler, 1903	Centroscyllium ritteri	271625	271625	862824	TRUE	FALSE	Animalia	Chordata	Elasmobranchii	Squaliformes	Etmopteridae	Centroscyllium	NA	22	Error retrieving synonyms	1	0	0	0	1	0	Only NCBI	Distinct to north temperate
1198	Centroscymnus owstonii	Centroscymnus owstonii	Garman, 1906	Centroscymnus owstonii	299089	299089	170815	TRUE	FALSE	Animalia	Chordata	Elasmobranchii	Squaliformes	Somniosidae	Centroscymnus	251599	4	Centroscymnus cryptacanthus, Centroscymnus owstoni	0	8	14	0	14	8	Both databases	Shared north-south
1199	Cephalopholis argus	Cephalopholis argus	Schneider, 1801	Cephalopholis argus	218174	218174	309930	TRUE	FALSE	Animalia	Chordata	Teleostei	Perciformes	Serranidae	Cephalopholis	84526	7	Bodianus guttatus, Bodianus jacobevertsen, Bodianus jacob-evertsen, Cephalopholis guttata, Cephalopolis argus, Epinephelus argus, Serranus guttatus, Serranus immunerur, Serranus myriaster, Serranus thyrsites	108	59	0	0	108	59	Both databases	Found in all regions
1200	Cephalopholis igarashiensis	Cephalopholis igarashiensis	Katayama, 1957	Cephalopholis igarashiensis	279149	279149	327807	TRUE	FALSE	Animalia	Chordata	Teleostei	Perciformes	Serranidae	Cephalopholis	18752	2	Cephalopholis igarasiensis, Cephalopholis swanius	10	5	0	0	10	5	Both databases	Shared tropical-north
1201	Cephalopholis miniata	Cephalopholis miniata	(Forsskål, 1775)	Cephalopholis miniata	218184	218184	334914	TRUE	FALSE	Animalia	Chordata	Teleostei	Perciformes	Serranidae	Cephalopholis	18761	13	Cephalopholis boninius, Cephalopholis formosanus, Cephalopholis maculatus, Cephalopholis miniatus, Cephalopolis miniatus, Epinephelus miniatus, Perca miniata, Pomacentrus burdi, Serranus cyanostigmatoides, Serranus miniatus, Serranus perguttatus	61	37	0	0	61	37	Both databases	Found in all regions
1202	Cephalopholis sexmaculata	Cephalopholis sexmaculata	(Rüppell, 1830)	Cephalopholis sexmaculata	218189	218189	334913	TRUE	FALSE	Animalia	Chordata	Teleostei	Perciformes	Serranidae	Cephalopholis	14982	2	Cephalopholis coatesi, Cephalopholis gibbus, Cephalopholis sexmaculatus, Epinephelus sexmaculatus, Serranus sexmaculatus, Serranus zanana	21	14	0	0	21	14	Both databases	Found in all regions
1203	Cephalopholis urodeta	Cephalopholis urodeta	(Forster, 1801)	Cephalopholis urodeta	218181	218181	160709	TRUE	FALSE	Animalia	Chordata	Teleostei	Perciformes	Serranidae	Cephalopholis	64418	10	Cephalopholis urodela, Cephalopholis urodelus, Cephalopholis urodelus, Epinephelus erythraeus, Epinephelus playfairi, Epinephelus playfayri, Epinephelus urodelus, Perca urodeta, Perca urodeta, Serranus erythraeus, Serranus mars, Serranus mauritiae, Serranus mauritiiae, Serranus urodelus	139	69	0	0	139	69	Both databases	Found in all regions
1204	Cephalopyge trematoides	Cephalopyge trematoides	(Chun, 1889)	Cephalopyge trematoides	140776	140776	NA	TRUE	NA	Animalia	Mollusca	Gastropoda	Nudibranchia	Phylliroidae	Cephalopyge	NA	1	Boopsis mediterranea, Ctilopsis picteti, Dactylopus michaelsarsii, Phylliroe trematoides	0	0	0	0	0	0	No barcode	Distinct to north temperate
1205	Cephaloscyllium umbratile	Cephaloscyllium umbratile	Jordan & Fowler, 1903	Cephaloscyllium umbratile	277104	277104	232419	TRUE	FALSE	Animalia	Chordata	Elasmobranchii	Carcharhiniformes	Scyliorhinidae	Cephaloscyllium	109350	4	Cephaloscyllium formosanum	3	5	0	0	3	5	Both databases	Shared north-south
1206	Cepola schlegelii	Cepola schlegelii	Bleeker, 1854	Cepola schlegelii	273321	273321	1188018	TRUE	FALSE	Animalia	Chordata	Teleostei	Eupercaria incertae sedis	Cepolidae	Cepola	159017	15	Cepola schlegeli	7	3	0	0	7	3	Both databases	Shared north-south
1207	Ceradocus (Denticeradocus) hawaiensis	Ceradocus (Denticeradocus) hawaiensis	J.L. Barnard, 1955	Ceradocus (Denticeradocus) hawaiensis	531424	531424	NA	TRUE	FALSE	Animalia	Arthropoda	Malacostraca	Amphipoda	Maeridae	Ceradocus	NA	2	Error retrieving synonyms	0	0	0	0	0	0	No barcode	Shared tropical-north
1208	Ceraesignum maximum	Ceraesignum maximum	(G. B. Sowerby I, 1825)	Ceraesignum maximum	766307	766307	1522080	TRUE	FALSE	Animalia	Mollusca	Gastropoda	Littorinimorpha	Vermetidae	Ceraesignum	751400	7	Dendropoma maximum, Serpula maxima, Siphonium maximum, Vermetus giganteus	584	586	0	0	584	586	Both databases	Shared tropical-north
1209	Cerataspis monstrosus	Cerataspis monstrosus	Gray, 1828	Cerataspis monstrosus	589796	589796	NA	TRUE	FALSE	Animalia	Arthropoda	Malacostraca	Decapoda	Aristeidae	Cerataspis	NA	1	Aristeus armatus, Cerataspis petitii, Cryptopus Defrancii, Lepsia tuberculosa, Plesiopenaeus armatus	0	0	0	0	0	0	No barcode	Found in all regions
1210	Ceratias holboelli	Ceratias holboelli	Krøyer, 1845	Ceratias holboelli	126537	126537	206108	TRUE	FALSE	Animalia	Chordata	Teleostei	Lophiiformes	Ceratiidae	Ceratias	20239	10	Reganichthys giganteus, Reganula giganteus	14	10	0	0	14	10	Both databases	Found in all regions
1211	Ceratias uranoscopus	Ceratias uranoscopus	Murray, 1877	Ceratias uranoscopus	158796	158796	412660	TRUE	FALSE	Animalia	Chordata	Teleostei	Lophiiformes	Ceratiidae	Ceratias	303647	2	Mancalias uranoscopus, Mancalias xenistius, Manchalias uranoscopus, Manchalias xenistius, Typhlopsaras shufeldti, Typlopsaras shufeldti	0	1	0	0	0	1	Only BOLD	Found in all regions
1212	Ceratomysis japonica	Ceratomysis japonica	Fukuoka, 2009	Ceratomysis japonica	701565	701565	NA	TRUE	NA	Animalia	Arthropoda	Malacostraca	Mysida	Petalophthalmidae	Ceratomysis	NA	1	Error retrieving synonyms	0	0	0	0	0	0	No barcode	Distinct to north temperate
1213	Ceratonereis japonica	Ceratonereis japonica	Imajima, 1972	Ceratonereis japonica	327395	327395	NA	TRUE	FALSE	Animalia	Annelida	Polychaeta	Phyllodocida	Nereididae	Ceratonereis	NA	1	Error retrieving synonyms	0	0	0	0	0	0	No barcode	Distinct to north temperate
1214	Ceratonereis tentaculata	Ceratonereis tentaculata	Kinberg, 1865	Ceratonereis tentaculata	327402	327402	NA	TRUE	FALSE	Animalia	Annelida	Polychaeta	Phyllodocida	Nereididae	Ceratonereis	NA	1	Nereis (Ceratonereis) tentaculata	3	2	0	0	3	2	Both databases	Shared tropical-north
1215	Ceratophysa ceratopyga	Ceratophysa ceratopyga valvaecristata	Mironov, 1976	Ceratophysa ceratopyga valvaecristata	513686	513686	NA	TRUE	FALSE	Animalia	Echinodermata	Echinoidea	Holasteroida	Pourtalesiidae	Ceratophysa	NA	15	Error retrieving synonyms	1	1	0	0	1	1	Both databases	Distinct to north temperate
1216	Ceratophysa rosea	Ceratophysa rosea	(A. Agassiz, 1879)	Ceratophysa rosea	513169	513169	NA	TRUE	FALSE	Animalia	Echinodermata	Echinoidea	Holasteroida	Pourtalesiidae	Ceratophysa	NA	1	Pourtalesia rosea, Rodocystis rosea	1	0	0	0	1	0	Only NCBI	Distinct to north temperate
1217	Ceratoscopelus townsendi	Ceratoscopelus townsendi	(Eigenmann & Eigenmann, 1889)	Ceratoscopelus townsendi	272656	272656	875772	TRUE	FALSE	Animalia	Chordata	Teleostei	Myctophiformes	Myctophidae	Ceratoscopelus	125476	87	Myctophum townsendi	3	2	0	0	3	2	Both databases	Shared tropical-north
1218	Ceratoscopelus warmingii	Ceratoscopelus warmingii	(Lütken, 1892)	Ceratoscopelus warmingii	126586	126586	123251	TRUE	FALSE	Animalia	Chordata	Teleostei	Myctophiformes	Myctophidae	Ceratoscopelus	52849	52	Ceratoscopelus warmingi, Lampanyctus polyphotis, Lampanyctus townsendi, Lampanyctus warmingii, Myctophum warmingii, Scopelus warmingii	312	191	0	0	312	191	Both databases	Found in all regions
1219	Ceratosoma tenue	Ceratosoma tenue	Abraham, 1876	Ceratosoma tenue	212893	212893	1174595	TRUE	NA	Animalia	Mollusca	Gastropoda	Nudibranchia	Chromodorididae	Ceratosoma	276993	3	Ceratosoma bicorne, Ceratosoma francoisi, Ceratosoma jousseaumi, Ceratosoma ornatum, Ceratosoma rhopalicum	1	1	0	0	1	1	Both databases	Found in all regions
1220	Ceratostoma burnettii	Ceratostoma burnettii	(Reeve, 1849)	Ceratostoma burnettii	403962	403962	NA	TRUE	FALSE	Animalia	Mollusca	Gastropoda	Neogastropoda	Muricidae	Ceratostoma	NA	1	Cerastoma burnettii, Murex (Cerostoma) burnettii, Murex burnettii, Murex coreanicus, Ocenebra (Cerostoma) burnettii, Pteronotus gouldi	0	0	0	0	0	0	No barcode	Distinct to north temperate
1221	Ceratostoma rorifluum	Ceratostoma rorifluum	(Reeve, 1849)	Ceratostoma rorifluum	403966	403966	693206	TRUE	FALSE	Animalia	Mollusca	Gastropoda	Neogastropoda	Muricidae	Ceratostoma	507794	1	Cerastoma rorifluum, Murex monachus, Murex rorifluus	16	18	0	0	16	18	Both databases	Distinct to north temperate
1222	Ceratothoa guttata	Ceratothoa guttata	(Richardson, 1910)	Ceratothoa guttata	256731	256731	NA	TRUE	FALSE	Animalia	Arthropoda	Malacostraca	Isopoda	Cymothoidae	Ceratothoa	NA	1	Ceratothoa venusta, Meinertia guttata, Meinertia venusta, Mothocya katoi	0	0	0	0	0	0	No barcode	Distinct to north temperate
1223	Cercamia eremia	Cercamia eremia	(Allen, 1987)	Cercamia eremia	280082	280082	638234	TRUE	FALSE	Animalia	Chordata	Teleostei	Kurtiformes	Apogonidae	Cercamia	140533	2	Apogonoides macassariensis, Rhabdamia eremia	5	3	0	0	5	3	Both databases	Found in all regions
1224	Cerianthus lloydii	Cerianthus lloydii	Gosse, 1859	Cerianthus lloydii	283798	283798	1411680	TRUE	TRUE	Animalia	Cnidaria	Anthozoa	Spirularia	Cerianthidae	Cerianthus	650021	2	Error retrieving synonyms	0	3	0	0	0	3	Only BOLD	Distinct to north temperate
1225	Cerithidea rhizophorarum	Cerithidea rhizophorarum	A. Adams, 1855	Cerithidea rhizophorarum	456560	456560	6472	TRUE	TRUE	Animalia	Mollusca	Gastropoda	[unassigned] Caenogastropoda	Potamididae	Cerithidea	165526	4	Cerithium (Cerithidea) freytagi	98	130	0	0	98	130	Both databases	Shared tropical-north
1226	Cerithiopsis arga	Cerithiopsis arga	Kay, 1979	Cerithiopsis arga	591396	591396	NA	TRUE	NA	Animalia	Mollusca	Gastropoda	[unassigned] Caenogastropoda	Cerithiopsidae	Cerithiopsis	NA	1	Error retrieving synonyms	0	0	0	0	0	0	No barcode	Shared tropical-north
1227	Cerithiopsis powelli	Cerithiopsis powelli	B. A. Marshall, 1978	Cerithiopsis powelli	591407	591407	NA	TRUE	FALSE	Animalia	Mollusca	Gastropoda	[unassigned] Caenogastropoda	Cerithiopsidae	Cerithiopsis	NA	1	Error retrieving synonyms	0	0	0	0	0	0	No barcode	Shared north-south
1228	Cerithium alutaceum	Cerithium alutaceum	(A. Gould, 1861)	Cerithium alutaceum	1027152	1027152	NA	TRUE	NA	Animalia	Mollusca	Gastropoda	[unassigned] Caenogastropoda	Cerithiidae	Cerithium	NA	1	Bittium alutaceum, Bittium numamuranum, Cerithiopsis hilaris, Cerithium lineatum, Cerithium sergentum, Cerithium stigmosum	0	4	0	0	0	4	Only BOLD	Shared tropical-north
1229	Cerithium atromarginatum	Cerithium atromarginatum	Dautzenberg & Bouge, 1933	Cerithium atromarginatum	216683	216683	1357299	TRUE	FALSE	Animalia	Mollusca	Gastropoda	[unassigned] Caenogastropoda	Cerithiidae	Cerithium	NA	1	Cerithium (Conocerithium) atromarginatum, Cerithium (Thericium) atromarginatum, Cerithium maculosum, Cerithium nassoides, Cerithium nassoides var. minor	2	2	0	0	2	2	Both databases	Found in all regions
1230	Cerithium boeticum	Cerithium boeticum	Pease, 1861	Cerithium boeticum	473096	473096	NA	TRUE	FALSE	Animalia	Mollusca	Gastropoda	[unassigned] Caenogastropoda	Cerithiidae	Cerithium	NA	1	Bittium boeticum, Bittium pusillum, Cerithium pusillum	0	0	0	0	0	0	No barcode	Shared tropical-north
1231	Cerithium citrinum	Cerithium citrinum	G. B. Sowerby II, 1855	Cerithium citrinum	216692	216692	NA	TRUE	FALSE	Animalia	Mollusca	Gastropoda	[unassigned] Caenogastropoda	Cerithiidae	Cerithium	676116	1	Error retrieving synonyms	0	0	0	0	0	0	No barcode	Found in all regions
1232	Cerithium columna	Cerithium columna	G. B. Sowerby I, 1834	Cerithium columna	216708	216708	NA	TRUE	FALSE	Animalia	Mollusca	Gastropoda	[unassigned] Caenogastropoda	Cerithiidae	Cerithium	276896	5	Cerithium citrinoide, Cerithium cylindraceum, Cerithium fusiforme, Cerithium menkei, Cerithium munitoides, Cerithium peasi, Cerithium proditum, Cerithium sandvichense, Cerithium sculptum, Cerithium siphonatum	0	0	3	3	3	3	Both databases	Found in all regions
1233	Cerithium dialeucum	Cerithium dialeucum	R. A. Philippi, 1849	Cerithium dialeucum	216682	216682	NA	TRUE	NA	Animalia	Mollusca	Gastropoda	[unassigned] Caenogastropoda	Cerithiidae	Cerithium	NA	1	Cerithium bicolor, Cerithium kobelti, Cerithium striatum, Cerithium suturale	0	1	0	0	0	1	Only BOLD	Found in all regions
1234	Cerithium echinatum	Cerithium echinatum	Lamarck, 1822	Cerithium echinatum	216669	216669	496814	TRUE	FALSE	Animalia	Mollusca	Gastropoda	[unassigned] Caenogastropoda	Cerithiidae	Cerithium	85127	21	Cerithium (Thericium) mutatum, Cerithium adansoni, Cerithium album, Cerithium mutatum, Cerithium rubus, Cerithium tuberculiferum, Gourmya echinata, Murex serratus	5	9	0	0	5	9	Both databases	Found in all regions
1235	Cerithium egenum	Cerithium egenum	A. Gould, 1849	Cerithium egenum	180921	180921	1357302	TRUE	FALSE	Animalia	Mollusca	Gastropoda	[unassigned] Caenogastropoda	Cerithiidae	Cerithium	NA	1	Cerithium (Cerithium) egenum, Cerithium (Conocerithium) bavayi, Cerithium (Thericium) egenum, Cerithium bavayi, Cerithium bavayi var. denticulata, Cerithium rarimaculatum, Cerithium strictum	9	9	0	0	9	9	Both databases	Found in all regions
1236	Cerithium interstriatum	Cerithium interstriatum	G. B. Sowerby II, 1855	Cerithium interstriatum	473101	473101	NA	TRUE	FALSE	Animalia	Mollusca	Gastropoda	[unassigned] Caenogastropoda	Cerithiidae	Cerithium	276943	6	Ataxocerithium fucatum, Cerithium clavis, Cerithium fucatum, Cerithium thaanumi	1	2	0	0	1	2	Both databases	Found in all regions
1237	Cerithium nesioticum	Cerithium nesioticum	Pilsbry & Vanatta, 1906	Cerithium nesioticum	139061	139061	NA	TRUE	FALSE	Animalia	Mollusca	Gastropoda	[unassigned] Caenogastropoda	Cerithiidae	Cerithium	85102	7	Cerithium (Liocerithium) lacteum, Cerithium (Liocerithium) nesioticum, Cerithium (Semivertagus) lacteum, Cerithium (Semivertagus) nesioticum, Cerithium collacteum, Cerithium lacteum, Cerithium papillosum, Cerithium pusillum, Cerithium spiculum, Cerithium voyi, Lampania lactea	3	7	0	0	3	7	Both databases	Found in all regions
1238	Cerithium rostratum	Cerithium rostratum	G. B. Sowerby II, 1855	Cerithium rostratum	216688	216688	1357305	TRUE	FALSE	Animalia	Mollusca	Gastropoda	[unassigned] Caenogastropoda	Cerithiidae	Cerithium	NA	1	Cerithium (Ischnocerithium) rostratum, Cerithium (Ptychocerithium) rostratum, Cerithium albovaricosum, Cerithium gracile, Colina (Ischnocerithium) rostrata	3	4	0	0	3	4	Both databases	Found in all regions
1239	Cerithium subscalatum	Cerithium subscalatum	Pilsbry, 1904	Cerithium subscalatum	730612	730612	NA	TRUE	FALSE	Animalia	Mollusca	Gastropoda	[unassigned] Caenogastropoda	Cerithiidae	Cerithium	NA	1	Error retrieving synonyms	0	0	0	0	0	0	No barcode	Distinct to north temperate
1240	Cerithium zebrum	Cerithium zebrum	Kiener, 1841	Cerithium zebrum	216673	216673	NA	TRUE	FALSE	Animalia	Mollusca	Gastropoda	[unassigned] Caenogastropoda	Cerithiidae	Cerithium	NA	1	Bittium ianthinum, Bittium zebrum, Cerithium aspersum, Cerithium crossii, Cerithium dichroum, Cerithium ianthinum, Cerithium janthinum, Cerithium maillardi, Cerithium paxillum, Cerithium unilineatum, Cerithium zebrum var. attenuata, Cerithium zebrum var. bilineata, Cerithium zebrum var. cinerea, Cerithium zebrum var. dilectum, Cerithium zebrum var. maculata, Cerithium zebrum var. multimaculata, C…	2	4	0	0	2	4	Both databases	Found in all regions
1241	Cetichthys parini	Cetichthys parini	Paxton, 1989	Cetichthys parini	277899	277899	NA	TRUE	FALSE	Animalia	Chordata	Teleostei	Beryciformes	Cetomimidae	Cetichthys	NA	3	Error retrieving synonyms	0	0	0	0	0	0	No barcode	Distinct to north temperate
1242	Cetomimus gillii	Cetomimus gillii	Goode & Bean, 1895	Cetomimus gillii	272242	272242	NA	TRUE	FALSE	Animalia	Chordata	Teleostei	Beryciformes	Cetomimidae	Cetomimus	NA	1	Cetomimus gilli, Cetostoma gillii	0	0	0	0	0	0	No barcode	Distinct to north temperate
1243	Cetonurus crassiceps	Cetonurus crassiceps	(Günther, 1878)	Cetonurus crassiceps	272312	272312	NA	TRUE	FALSE	Animalia	Chordata	Teleostei	Gadiformes	Macrouridae	Cetonurus	124769	2	Coryphaenoides crassiceps	1	0	0	0	1	0	Only NCBI	Found in all regions
1244	Cetostoma regani	Cetostoma regani	Zugmayer, 1914	Cetostoma regani	126406	126406	88671	TRUE	FALSE	Animalia	Chordata	Teleostei	Beryciformes	Cetomimidae	Cetostoma	28697	5	Cetomimus regani, Cetostomus regani	3	7	0	0	3	7	Both databases	Found in all regions
1245	Chaceon granulatus	Chaceon granulatus	(Sakai, 1978)	Chaceon granulatus	442699	442699	557237	TRUE	FALSE	Animalia	Arthropoda	Malacostraca	Decapoda	Geryonidae	Chaceon	650038	1	Geryon affinis granulatus	45	47	0	0	45	47	Both databases	Shared tropical-north
1246	Chaceon imperialis	Chaceon imperialis	Manning, 1992	Chaceon imperialis	442700	442700	NA	TRUE	FALSE	Animalia	Arthropoda	Malacostraca	Decapoda	Geryonidae	Chaceon	NA	6	Error retrieving synonyms	329	328	0	0	329	328	Both databases	Distinct to north temperate
1247	Chaenogobius gulosus	Chaenogobius gulosus	(Sauvage, 1882)	Chaenogobius gulosus	314043	314043	646541	TRUE	TRUE	Animalia	Chordata	Teleostei	Gobiiformes	Gobiidae	Chaenogobius	509833	14	Chasmias misakius, Chasmichthys dolichognathus gulosus, Chasmichthys gulosus, Chasmichthys misakius, Saccostoma gulosus	1	2	0	0	1	2	Both databases	Distinct to north temperate
1248	Chaenophryne draco	Chaenophryne draco	Beebe, 1932	Chaenophryne draco	126559	126559	443685	TRUE	FALSE	Animalia	Chordata	Teleostei	Lophiiformes	Oneirodidae	Chaenophryne	47369	12	Chaenophryne atriconus, Chaenophryne columnifera, Chaenophryne macractis, Chaenophryne melanodactylus, Chaenophryne parviconus	5	6	0	0	5	6	Both databases	Found in all regions
1249	Chaenophryne longiceps	Chaenophryne longiceps	Regan, 1925	Chaenophryne longiceps	126560	126560	740694	TRUE	FALSE	Animalia	Chordata	Teleostei	Lophiiformes	Oneirodidae	Chaenophryne	125610	4	Chaenophryne bicornis, Chaenophryne crenata, Chaenophryne crossotus, Chaenophryne haplactis, Chaenophryne longiceps quadrifilis, Chaenophryne quadrifilis	4	2	0	0	4	2	Both databases	Found in all regions
1250	Chaetarcturus bathybialis	Chaetarcturus bathybialis	(Birstein, 1963)	Chaetarcturus bathybialis	257942	257942	NA	TRUE	FALSE	Animalia	Arthropoda	Malacostraca	Isopoda	Antarcturidae	Chaetarcturus	NA	1	Antarcturus (Antarcturus) bathybialis, Antarcturus bathybialis	0	0	0	0	0	0	No barcode	Distinct to north temperate
1251	Chaetarcturus pacificus	Chaetarcturus pacificus	(Gurjanova, 1955)	Chaetarcturus pacificus	1259622	1259622	NA	TRUE	FALSE	Animalia	Arthropoda	Malacostraca	Isopoda	Antarcturidae	Chaetarcturus	NA	3	Antarcturus pacificus	0	0	0	0	0	0	No barcode	Distinct to north temperate
1252	Chaetarcturus ultraabyssalis	Chaetarcturus ultraabyssalis	(Birstein, 1963)	Chaetarcturus ultraabyssalis	257955	257955	NA	TRUE	FALSE	Animalia	Arthropoda	Malacostraca	Isopoda	Antarcturidae	Chaetarcturus	NA	2	Antarcturus (Antarcturus) ultraabyssalis, Antarcturus ultraabyssalis	0	0	0	0	0	0	No barcode	Distinct to north temperate
1253	Chaetodiadema pallidum	Chaetodiadema pallidum	A. Agassiz & H.L. Clark, 1907	Chaetodiadema pallidum	513172	513172	NA	TRUE	FALSE	Animalia	Echinodermata	Echinoidea	Diadematoida	Diadematidae	Chaetodiadema	NA	5	Error retrieving synonyms	0	0	0	0	0	0	No barcode	Shared tropical-north
1254	Chaetodon auriga	Chaetodon auriga	Forsskål, 1775	Chaetodon auriga	218730	218730	39042	TRUE	FALSE	Animalia	Chordata	Teleostei	Acanthuriformes	Chaetodontidae	Chaetodon	11445	8	Anisochaetodon auriga, Chaetodon auriga setifier, Chaetodon lunaris, Chaetodon satifer, Chaetodon sebanus, Chaetodon setifer, Linophora auriga, Pomacanthus filamentosus, Pomacentrus setifer, Rabdophorus linophora auriga, Sarothrodus auriga, Tetragonoptrus auriga, Tetragonoptrus setifer	64	34	0	0	64	34	Both databases	Found in all regions
1255	Chaetodon auripes	Chaetodon auripes	Jordan & Snyder, 1901	Chaetodon auripes	273327	273327	215361	TRUE	FALSE	Animalia	Chordata	Teleostei	Acanthuriformes	Chaetodontidae	Chaetodon	78632	11	Chaetodon aureus, Chaetodon fallax	18	7	0	0	18	7	Both databases	Shared tropical-north
1256	Chaetodon bennetti	Chaetodon bennetti	Cuvier, 1831	Chaetodon bennetti	218735	218735	466113	TRUE	FALSE	Animalia	Chordata	Teleostei	Acanthuriformes	Chaetodontidae	Chaetodon	89357	2	Chaetodon benetti, Chaetodon binetti, Chaetodon vinctus	8	1	0	0	8	1	Both databases	Found in all regions
1257	Chaetodon citrinellus	Chaetodon citrinellus	Cuvier, 1831	Chaetodon citrinellus	218744	218744	109686	TRUE	FALSE	Animalia	Chordata	Teleostei	Acanthuriformes	Chaetodontidae	Chaetodon	89252	3	Chaetodon citrinellus semipunctatus, Chaetodon nigripes, Exornator exornator citrinellus	29	14	0	0	29	14	Both databases	Found in all regions
1258	Chaetodon collare	Chaetodon collare	Bloch, 1787	Chaetodon collare	273330	273330	109687	TRUE	FALSE	Animalia	Chordata	Teleostei	Acanthuriformes	Chaetodontidae	Chaetodon	47261	2	Chaetodon collare duplicicollis, Chaetodon collaris, Chaetodon fowleri, Chaetodon parallelus, Chaetodon praetextatus, Chaetodon viridis, Chaetodontops collare	64	32	0	0	64	32	Both databases	Found in all regions
1259	Chaetodon daedalma	Chaetodon daedalma	Jordan & Fowler, 1902	Chaetodon daedalma	273331	273331	1508076	TRUE	FALSE	Animalia	Chordata	Teleostei	Acanthuriformes	Chaetodontidae	Chaetodon	NA	6	Error retrieving synonyms	0	0	0	0	0	0	No barcode	Distinct to north temperate
1260	Chaetodon ephippium	Chaetodon ephippium	Cuvier, 1831	Chaetodon ephippium	273335	273335	109689	TRUE	FALSE	Animalia	Chordata	Teleostei	Acanthuriformes	Chaetodontidae	Chaetodon	47216	9	Chaetodon garnoti, Chaetodon mulsanti, Chaetodon principalis, Rabdophorus rabdophorus ephippium	30	15	0	0	30	15	Both databases	Found in all regions
1261	Chaetodon guentheri	Chaetodon guentheri	Ahl, 1923	Chaetodon guentheri	273341	273341	466118	TRUE	FALSE	Animalia	Chordata	Teleostei	Acanthuriformes	Chaetodontidae	Chaetodon	163351	3	Chaetodon guntheri, Chaetodon güntheri, Chaetodon punctulatus	6	10	0	0	6	10	Both databases	Found in all regions
1262	Chaetodon kleinii	Chaetodon kleinii	Bloch, 1790	Chaetodon kleinii	218738	218738	109691	TRUE	FALSE	Animalia	Chordata	Teleostei	Acanthuriformes	Chaetodontidae	Chaetodon	11440	282	Anisochaetodon kleinii, Chaetodon bellulus, Chaetodon cingulatus, Chaetodon corallicola, Chaetodon flavescens, Chaetodon kleini, Chaetodon melammystax, Chaetodon melastomus, Chaetodon virescens, Choetodon kleinii, Exornator exornator kleinii, Tetragonoptrus kleini	26	22	0	0	26	22	Both databases	Found in all regions
1263	Chaetodon lineolatus	Chaetodon lineolatus	Cuvier, 1831	Chaetodon lineolatus	218734	218734	109693	TRUE	FALSE	Animalia	Chordata	Teleostei	Acanthuriformes	Chaetodontidae	Chaetodon	203207	1	Anisochaetodon lineolatus, Chaetodon lieneolatus, Chaetodon lunatus, Chaetodon tallii, Tetragonoptrus lineolatus	10	6	0	0	10	6	Both databases	Found in all regions
1264	Chaetodon lunula	Chaetodon lunula	(Lacepède, 1802)	Chaetodon lunula	218733	218733	109694	TRUE	FALSE	Animalia	Chordata	Teleostei	Acanthuriformes	Chaetodontidae	Chaetodon	11442	5	Chaetodon biocellatus, Chaetodon iunula, Chaetodon luluna, Chaetodon lunulatus, Chaetodontops lunula, Pomacentrus lunula, Tetragonoptrus biocellatus, Tetragonoptrus lunula	65	35	31	26	96	61	Both databases	Found in all regions
1265	Chaetodon lunulatus	Chaetodon lunulatus	Quoy & Gaimard, 1825	Chaetodon lunulatus	398549	398549	NA	TRUE	FALSE	Animalia	Chordata	Teleostei	Acanthuriformes	Chaetodontidae	Chaetodon	11437	462	Error retrieving synonyms	31	26	0	0	31	26	Both databases	Found in all regions
1266	Chaetodon mertensii	Chaetodon mertensii	Cuvier, 1831	Chaetodon mertensii	273347	273347	39032	TRUE	FALSE	Animalia	Chordata	Teleostei	Acanthuriformes	Chaetodontidae	Chaetodon	47215	1	Chaetodon dixoni, Chaetodon mertensi, Exornator rhombochaetodon mertensi	8	8	0	0	8	8	Both databases	Found in all regions
1267	Chaetodon miliaris	Chaetodon miliaris	Quoy & Gaimard, 1825	Chaetodon miliaris	218745	218745	39045	TRUE	FALSE	Animalia	Chordata	Teleostei	Acanthuriformes	Chaetodontidae	Chaetodon	140804	2639	Chaetodon mantelliger, Heterochaetodon burgessius miliaris	0	0	0	0	0	0	No barcode	Shared tropical-north
1268	Chaetodon multicinctus	Chaetodon multicinctus	Garrett, 1863	Chaetodon multicinctus	273349	273349	39044	TRUE	FALSE	Animalia	Chordata	Teleostei	Acanthuriformes	Chaetodontidae	Chaetodon	47279	1253	Exornator exornator multicinctus	3	4	0	0	3	4	Both databases	Shared tropical-north
1269	Chaetodon ornatissimus	Chaetodon ornatissimus	Cuvier, 1831	Chaetodon ornatissimus	273352	273352	109700	TRUE	FALSE	Animalia	Chordata	Teleostei	Acanthuriformes	Chaetodontidae	Chaetodon	64512	7	Chaetodon lydiae, Chaetodon ornatissimus kaupi, Chaetodon ornatus, Citharoedus ornatissimus	12	9	0	0	12	9	Both databases	Found in all regions
1270	Chaetodon punctatofasciatus	Chaetodon punctatofasciatus	Cuvier, 1831	Chaetodon punctatofasciatus	273355	273355	39040	TRUE	FALSE	Animalia	Chordata	Teleostei	Acanthuriformes	Chaetodontidae	Chaetodon	55693	5	Chaetodon punctato-fasciatus, Chaetodon punctatolineatus, Chaetodon punctofasciatus	0	2	3	0	3	2	Both databases	Found in all regions
1271	Chaetodon quadrimaculatus	Chaetodon quadrimaculatus	Gray, 1831	Chaetodon quadrimaculatus	273356	273356	146141	TRUE	FALSE	Animalia	Chordata	Teleostei	Acanthuriformes	Chaetodontidae	Chaetodon	78478	5	Chaetodon quadromaculatus, Heterochaetodon lepidochaetodon quadrimaculatus	12	4	0	0	12	4	Both databases	Shared tropical-north
1272	Chaetodon reticulatus	Chaetodon reticulatus	Cuvier, 1831	Chaetodon reticulatus	273359	273359	281676	TRUE	FALSE	Animalia	Chordata	Teleostei	Acanthuriformes	Chaetodontidae	Chaetodon	89149	4	Chaetodon recticulatus, Chaetodon superbus, Chaetodon superbus, Citharoedus reticulatus	9	4	0	0	9	4	Both databases	Found in all regions
1273	Chaetodon trifascialis	Chaetodon trifascialis	Quoy & Gaimard, 1825	Chaetodon trifascialis	218719	218719	109706	TRUE	FALSE	Animalia	Chordata	Teleostei	Acanthuriformes	Chaetodontidae	Chaetodon	89296	1	Chaetodon bifascialis, Chaetodon leachii, Chaetodon striangulus, Chaetodon strigangulus, Chaetodon strigangulus, Chaetodon tearlachi, Chaetodon triangularis, Eteira taunayi, Megapotodon trifascialis, Megaprotodon strigangulus, Megaprotodon trifascialis	145	82	0	0	145	82	Both databases	Found in all regions
[truncated: 41,146 more rows]
